# Supplementary material for: Imbibition-induced selective wetting of liquid metal
Source: Nat Commun. 2022 Aug 13;13:4763. doi: 10.1038/s41467-022-32259-3 (PMC9376080; doi:10.1038/s41467-022-32259-3)
Supplement: Supplementary file 7 — Source Data [file 41467_2022_32259_MOESM7_ESM.xlsx]

## Sheet: Figure 1b
Bare		Post		Pyramid
Time (s)	Contact angle (°)	Time (s)	Contact angle (°)	Time (s)	Contact angle (°)
0	157.8	0	140.85	0	156
2	101.55	1	138.35	2	131.15
3	94.85	2	132.2	3	121.3
4	86.75	3	127.45	4	114.2
5	82.1	4	124.7	5	104.95
6	71.75	5	118.35	6	99.5
7	63.95	6	114.05	7	91.25
8	53.2	7	103.15	9	81
10	44.05	8	94.25	12	63.75
12	39.6	9	86.6	15	52.85
14	30.9	10	77.75	20	29.45
18	25.05	13	59.9	25	21.5
48	23.8	15	53.6	35	9.25
78	21.65	20	28.05	50	8.95
108	23.85	30	10.55	65	0
138	23.75	50	0	245	0
198	24.85	80	0
258	19.9	260	0

## Sheet: Figure 2a
25 µm		50 µm		100 µm		200 µm
Time (s)	Contact angle (°)	Time (s)	Contact angle (°)	Time (s)	Contact angle (°)	Time (s)	Contact angle (°)
0	143.25	0	145.95	0	154.35	0	155.05
0.6	139.1	1	133.7	0.6	145.95	0.5	126.6
1.6	132.15	2	109.85	1.6	138.2	1.5	115.9
2.6	126.75	3	92.7	2.6	126.2	2.5	99.65
3.6	121.15	4	79.8	3.6	119.75	3.5	92.9
4.6	108.45	5	70.65	4.6	106.95	4.5	81.95
5.6	98.45	6	63.2	5.6	96.95	5.5	74.25
6.6	89.6	7	57.15	6.6	90.95	6.5	67.4
7.6	82.15	8	52.65	7.6	83.35	9.5	45.2
8.6	79.2	9	48.15	10.6	56.05	11.5	39.8
9.6	73.6	10	42.3	12.6	44.55	16.5	27.7
10.6	67.55	11	42.75	17.6	23.95	76.5	24.45
12.6	60.05	12	34.85	22.6	16.7	136.5	26.05
14.6	51.1	13	33.5	27.6	9.95	196.5	25.9
17.6	43	14	32.1	57.6	0	256.5	22.85
20.6	33.15	15	30.7	76.5	0
22.6	29.6	17	26.75	140	0
24.6	26.35	18	24.9	200	0
27.6	24	20	27.95	260	0
32.6	15.4	23	23.35	270	0
37.6	15.45	25	15.8
42.6	9.85	35	10.8
52.6	8.45	65	9.4
72.6	0	80	0
130	0	136.5	0
185	0	196.5	0
250	0	256.5	0
260	0	275	0

## Sheet: Figure 5a
Cu/PDMS			EGaIn/Cu/PDMS
Time (s)	Resistance (Ω)	Nomalized resistance	Time (s)	Resistance (Ω)	Nomalized resistance
0	11.4405	1	0.11	0.02796	1
0.055	11.2836	0.98629	0.196	0.02797	1.00018
0.11	11.2402	0.98249	0.282	0.02797	1.00034
0.164	11.3665	0.99353	0.367	0.02798	1.00062
0.219	11.2659	0.98474	0.451	0.02799	1.00086
0.274	11.1842	0.9776	0.548	0.028	1.00124
0.329	11.2325	0.98182	0.64	0.028	1.00133
0.384	11.3599	0.99295	0.731	0.02801	1.00181
0.587	11.4608	1.00177	0.823	0.02802	1.00191
0.642	11.2862	0.98651	0.914	0.02802	1.00198
0.764	11.2505	0.9834	1.006	0.02803	1.00226
0.819	11.2034	0.97927	1.098	0.02803	1.00242
0.873	11.2186	0.98061	1.257	0.02804	1.00271
0.928	11.3357	0.99084	1.385	0.02804	1.00289
1.054	11.1555	0.97509	1.509	0.02805	1.00323
1.109	10.9865	0.96032	1.603	0.02806	1.00352
1.229	11.1072	0.97087	1.705	0.02807	1.00377
1.283	11.2927	0.98708	1.797	0.02807	1.00387
1.338	11.2004	0.97901	1.888	0.02808	1.00407
1.503	11.2965	0.98741	1.98	0.02808	1.00438
1.558	12.118	1.05922	2.07	0.02809	1.00449
1.678	11.4694	1.00252	2.161	0.02809	1.00459
1.797	11.5826	1.01242	2.253	0.0281	1.00489
1.898	11.6027	1.01418	2.344	0.0281	1.005
1.953	11.1261	0.97252	2.429	0.02811	1.00536
2.007	11.2375	0.98225	2.515	0.02811	1.00524
2.062	11.1581	0.97531	2.601	0.02812	1.00552
2.117	11.1087	0.971	2.686	0.02813	1.0059
2.172	11.0187	0.96313	2.771	0.02813	1.00588
2.227	11.1932	0.97839	2.857	0.02813	1.006
2.282	11.1868	0.97782	2.954	0.02814	1.00639
2.337	11.1291	0.97278	3.046	0.02814	1.00638
2.391	11.1334	0.97316	3.138	0.02815	1.00656
2.446	11.1043	0.97061	3.23	0.02815	1.00672
2.501	11.17	0.97635	3.321	0.02815	1.0067
2.624	11.2128	0.9801	3.413	0.02816	1.00707
2.795	11.2444	0.98286	3.498	0.02816	1.00723
2.85	11.1557	0.9751	3.584	0.02817	1.00749
2.905	11.0519	0.96604	3.669	0.02817	1.00749
2.96	11.181	0.97732	3.754	0.02818	1.0078
3.015	11.0957	0.96986	3.84	0.02818	1.00788
3.07	11.1138	0.97145	3.925	0.02819	1.00827
3.124	11.1015	0.97037	4.023	0.02819	1.00828
3.179	11.1722	0.97655	4.114	0.0282	1.00851
3.234	11.4148	0.99775	4.206	0.0282	1.00867
3.289	11.5726	1.01155	4.297	0.02821	1.0088
3.344	11.4068	0.99705	4.388	0.02821	1.00893
3.399	11.504	1.00555	4.479	0.02822	1.00926
3.455	11.5709	1.0114	4.57	0.02822	1.00933
3.509	11.3907	0.99565	4.661	0.02823	1.00945
3.564	11.3148	0.98901	4.753	0.02823	1.00971
3.619	11.3791	0.99463	4.844	0.02824	1.00995
3.675	11.3938	0.99592	4.935	0.02824	1.01003
3.73	11.2748	0.98552	5.026	0.02825	1.01029
3.822	11.2779	0.98578	5.118	0.02825	1.01038
3.876	11.2231	0.981	5.209	0.02826	1.01051
3.93	11.1614	0.9756	5.3	0.02826	1.01061
3.985	11.2261	0.98126	5.392	0.02827	1.0109
4.04	11.2503	0.98338	5.483	0.02827	1.01097
4.29	11.6767	1.02065	5.574	0.02828	1.01122
4.345	11.5201	1.00696	5.666	0.02828	1.01152
4.512	11.3009	0.98779	5.758	0.02829	1.01164
4.567	11.3139	0.98894	5.85	0.02829	1.01186
4.621	11.3858	0.99522	5.941	0.0283	1.01219
4.676	11.2579	0.98404	6.032	0.02831	1.01227
4.731	11.3764	0.9944	6.123	0.0283	1.0122
4.786	11.361	0.99305	6.215	0.02831	1.01249
4.841	11.3439	0.99156	6.307	0.02832	1.01277
4.896	11.2449	0.9829	6.399	0.02833	1.013
4.952	11.3544	0.99247	6.491	0.02833	1.01308
5.006	11.2542	0.98372	6.583	0.02834	1.01337
5.061	11.4507	1.00089	6.675	0.02834	1.01348
5.116	11.3612	0.99307	6.767	0.02835	1.01387
5.171	11.4414	1.00008	6.858	0.02835	1.014
5.226	11.4506	1.00088	6.95	0.02836	1.01423
5.281	11.8293	1.03398	7.041	0.02836	1.01436
5.336	11.6775	1.02072	7.133	0.02837	1.01464
5.39	11.5871	1.01281	7.225	0.02837	1.01459
5.444	11.4662	1.00225	7.316	0.02838	1.01494
5.5	11.5365	1.00839	7.407	0.02838	1.01502
5.555	11.797	1.03116	7.499	0.02839	1.01528
5.61	11.4927	1.00456	7.59	0.02839	1.01531
5.664	11.482	1.00363	7.681	0.0284	1.01555
5.719	11.5211	1.00704	7.772	0.0284	1.0155
5.773	11.4537	1.00115	7.863	0.02841	1.01601
5.828	11.5877	1.01287	7.954	0.02842	1.01634
5.883	11.5092	1.00601	8.046	0.02842	1.01631
5.938	11.263	0.98449	8.137	0.02843	1.01664
5.993	11.3101	0.9886	8.228	0.02843	1.01663
6.049	11.1649	0.97591	8.319	0.02844	1.01695
6.103	11.1823	0.97743	8.41	0.02844	1.01714
6.157	11.1666	0.97606	8.502	0.02845	1.01727
6.212	11.1357	0.97336	8.594	0.02845	1.01754
6.268	11.1472	0.97436	8.686	0.02846	1.01786
6.322	11.1451	0.97418	8.778	0.02846	1.01783
6.378	11.0787	0.96838	8.87	0.02847	1.01803
6.433	11.1986	0.97886	8.962	0.02847	1.0181
6.487	11.1343	0.97324	9.054	0.02848	1.01847
6.542	11.1731	0.97663	9.146	0.02848	1.01861
6.596	11.0919	0.96953	9.238	0.02849	1.01881
6.652	11.0356	0.96461	9.33	0.0285	1.01913
6.706	11.0921	0.96954	9.422	0.0285	1.01906
6.761	11.0574	0.96651	9.514	0.0285	1.01923
6.816	10.9818	0.95991	9.606	0.02851	1.01955
6.871	10.9485	0.957	9.698	0.02851	1.0196
6.926	11.0714	0.96774	9.79	0.02852	1.01978
6.981	10.9974	0.96127	9.881	0.02852	1.02003
7.099	11.0365	0.96469	9.972	0.02853	1.02015
7.155	11.055	0.9663	10.063	0.02853	1.02033
7.21	11.1053	0.9707	10.155	0.02854	1.02066
7.264	11.0331	0.96439	10.247	0.02855	1.02089
7.319	11.0477	0.96567	10.339	0.02855	1.02097
7.374	11.0033	0.96179	10.431	0.02855	1.02115
7.429	11.0178	0.96305	10.523	0.02856	1.0213
7.484	10.9398	0.95623	10.608	0.02856	1.02132
7.539	10.949	0.95704	10.694	0.02856	1.02145
7.594	10.9381	0.95608	10.779	0.02857	1.0218
7.649	10.9206	0.95455	10.864	0.02858	1.02199
7.768	10.8665	0.94983	10.949	0.02858	1.02219
7.823	10.8828	0.95125	11.035	0.02859	1.02227
7.882	10.9239	0.95484	11.133	0.02859	1.02249
7.942	11.0118	0.96253	11.225	0.0286	1.02268
8.001	11.2005	0.97902	11.317	0.02861	1.023
8.06	10.9533	0.95741	11.409	0.02861	1.02321
8.119	10.9416	0.95639	11.494	0.02861	1.02324
8.179	11.1155	0.97159	11.58	0.02862	1.02344
8.238	11.1555	0.97509	11.665	0.02862	1.02361
8.297	11.1057	0.97074	11.81	0.02863	1.02381
8.357	11.1108	0.97118	11.943	0.03068	1.09709
8.415	11.186	0.97776	12.1	0.03414	1.22091
8.474	11.2324	0.98181	12.263	0.03476	1.24293
8.533	11.4556	1.00132	12.355	0.0348	1.24468
8.593	11.2939	0.98718	12.446	0.03486	1.24661
8.652	11.4863	1.004	12.537	0.03491	1.24843
8.711	11.2483	0.9832	12.628	0.03496	1.25042
8.77	11.1915	0.97823	12.719	0.03503	1.25264
8.829	11.1565	0.97518	12.81	0.03508	1.25442
8.891	11.1971	0.97873	12.901	0.03512	1.25607
8.95	11.0695	0.96757	12.992	0.03518	1.25812
9.009	11.0366	0.96469	13.082	0.03524	1.26036
9.068	11.0076	0.96216	13.173	0.03529	1.26216
9.127	11.0029	0.96175	13.264	0.03534	1.264
9.186	10.9967	0.9612	13.355	0.0354	1.26595
9.246	11.0497	0.96584	13.447	0.03545	1.26781
9.305	10.9984	0.96136	13.538	0.0355	1.26971
9.365	11.2734	0.98539	13.63	0.03555	1.27133
9.424	11.1532	0.97489	13.721	0.03561	1.27354
9.483	11.0356	0.96461	13.812	0.03567	1.27547
9.542	11.0345	0.96451	13.904	0.03572	1.27735
9.602	11.2935	0.98715	13.996	0.03577	1.27924
9.661	11.5717	1.01147	14.088	0.03583	1.28133
9.721	12.5578	1.09766	14.179	0.03588	1.28316
9.78	13.6117	1.18978	14.271	0.03593	1.28488
9.839	14.0176	1.22526	14.363	0.03598	1.28682
9.897	14.7961	1.29331	14.454	0.03603	1.28865
9.957	16.3023	1.42496	14.545	0.03608	1.29037
10.017	18.6969	1.63427	14.636	0.03613	1.29223
10.076	22.6638	1.98102	14.728	0.03619	1.29411
10.135	31.5277	2.75579	14.819	0.03623	1.29565
10.195	290.987	25.4348	14.91	0.03626	1.29676
10.378	278.583	24.3506	15.001	0.03628	1.29745
10.438	181.126	15.832	15.092	0.03628	1.2976
10.497	573.305	50.1119	15.184	0.03629	1.29783
10.557	940.378	82.1973	15.276	0.0363	1.298
10.615	1343.18	117.406	15.368	0.0363	1.29819
10.802	1195.87	104.53	15.46	0.0363	1.2981
10.862	1438.25	125.716	15.552	0.03631	1.29838
10.921	612.679	53.5535	15.643	0.0363	1.29835
11.37	558.18	48.7898	15.736	0.03631	1.29837
11.429	45043.3	3937.18	15.827	0.0363	1.29816
11.62	7217270	630853	15.919	0.03631	1.2984
11.929	47052000	4112760	16.011	0.03631	1.29843
12.161	115316000	10079600	16.103	0.03631	1.29857
12.22	6383890000	558008000	16.195	0.03631	1.29842
12.279	113285000	9902110	16.286	0.03631	1.29841
			16.378	0.0363	1.29831
			16.47	0.03631	1.29848
			16.562	0.03631	1.2985
			16.654	0.03631	1.2985
			16.746	0.03631	1.29845
			16.838	0.03631	1.29849
			16.93	0.03631	1.29849
			17.022	0.03631	1.29868
			17.114	0.03631	1.29856
			17.206	0.03631	1.29857
			17.298	0.03631	1.29851
			17.389	0.03631	1.29859
			17.482	0.03631	1.29848
			17.573	0.03631	1.29867
			17.665	0.03631	1.29864
			17.757	0.03631	1.29857
			17.849	0.03631	1.29864
			17.941	0.03632	1.29872
			18.033	0.03632	1.29873
			18.124	0.03632	1.29884
			18.216	0.03631	1.2987
			18.308	0.03632	1.29878
			18.4	0.03632	1.29872
			18.492	0.03631	1.29862
			18.584	0.03631	1.2987
			18.669	0.03632	1.29879
			18.754	0.03632	1.29884
			18.839	0.03631	1.29865
			18.924	0.03632	1.29881
			19.009	0.03631	1.29871
			19.095	0.03632	1.29879
			19.18	0.03631	1.29864
			19.279	0.03632	1.29873
			19.371	0.03632	1.29877
			19.464	0.03632	1.29885
			19.556	0.03632	1.29888
			19.648	0.03632	1.29887
			19.74	0.03632	1.29882
			19.832	0.03632	1.29892
			19.924	0.03632	1.29882
			20.016	0.03632	1.29903
			20.108	0.03632	1.29877
			20.2	0.03632	1.29882
			20.291	0.03632	1.2988
			20.383	0.03632	1.2988
			20.475	0.03632	1.29882
			20.567	0.03631	1.29865
			20.659	0.03632	1.29886
			20.744	0.03632	1.29876
			20.829	0.03631	1.29861
			20.915	0.03631	1.2986
			21	0.03632	1.29873
			21.086	0.03631	1.29862
			21.172	0.03631	1.29851
			21.271	0.03631	1.29858
			21.363	0.03631	1.29844
			21.455	0.03631	1.29845
			21.547	0.03631	1.29859
			21.638	0.03631	1.29855
			21.73	0.03631	1.29851
			21.822	0.03631	1.2986
			21.914	0.03631	1.29847
			22.006	0.03631	1.29843
			22.098	0.03631	1.29864
			22.19	0.03631	1.29852
			22.338	0.03631	1.29867
			22.511	0.03897	1.39375
			22.662	0.04271	1.52741
			22.776	0.04315	1.54331
			22.916	0.0431	1.54118
			23.008	0.04306	1.54008
			23.101	0.04305	1.53941
			23.193	0.04303	1.53879
			23.285	0.04302	1.53856
			23.37	0.04301	1.53824
			23.455	0.043	1.53786
			23.541	0.043	1.53766
			23.626	0.04299	1.5375
			23.711	0.04299	1.53742
			23.797	0.04299	1.53736
			23.895	0.04298	1.53708
			23.987	0.04298	1.5372
			24.072	0.04297	1.53683
			24.158	0.04297	1.53676
			24.243	0.04297	1.53657
			24.327	0.04296	1.53641
			24.412	0.04296	1.53624
			24.497	0.04296	1.53624
			24.595	0.04295	1.53596
			24.687	0.04295	1.53611
			24.779	0.04295	1.53596
			24.871	0.04294	1.53572
			24.963	0.04294	1.53547
			25.055	0.04292	1.53509
			25.147	0.04292	1.53487
			25.239	0.04292	1.53478
			25.331	0.04292	1.53488
			25.423	0.04292	1.53487
			25.515	0.04292	1.53476
			25.607	0.04291	1.53474
			25.699	0.04292	1.53479
			25.791	0.04291	1.53456
			25.883	0.04292	1.53476
			25.975	0.04292	1.5348
			26.067	0.04291	1.53474
			26.158	0.04291	1.53469
			26.251	0.04291	1.53463
			26.343	0.04291	1.53444
			26.435	0.04291	1.5344
			26.527	0.0429	1.5343
			26.619	0.0429	1.53434
			26.711	0.0429	1.53414
			26.803	0.04289	1.53386
			26.895	0.04289	1.53394
			26.987	0.04289	1.534
			27.079	0.04289	1.53383
			27.171	0.04289	1.53386
			27.263	0.04289	1.5338
			27.355	0.04289	1.53386
			27.447	0.04289	1.53369
			27.539	0.04288	1.53364
			27.631	0.04289	1.53368
			27.723	0.04288	1.53358
			27.815	0.04288	1.53346
			27.907	0.04288	1.53345
			27.999	0.04288	1.53344
			28.091	0.04288	1.53357
			28.183	0.04288	1.53343
			28.275	0.04287	1.53327
			28.368	0.04287	1.53312
			28.46	0.04287	1.533
			28.552	0.04288	1.53331
			28.644	0.04287	1.53323
			28.736	0.04287	1.53314
			28.828	0.04288	1.53336
			28.92	0.04287	1.5331
			29.012	0.04287	1.53298
			29.104	0.04286	1.53291
			29.196	0.04287	1.53298
			29.288	0.04287	1.53305
			29.38	0.04287	1.53304
			29.472	0.04286	1.53292
			29.564	0.04286	1.53286
			29.656	0.04286	1.53279
			29.748	0.04286	1.53266
			29.84	0.04286	1.53263
			29.932	0.04285	1.53246
			30.023	0.04286	1.53268
			30.116	0.04286	1.53274
			30.208	0.04286	1.5326
			30.3	0.04286	1.53266
			30.392	0.04285	1.53254
			30.484	0.04285	1.53229
			30.576	0.04285	1.5323
			30.668	0.04284	1.53215
			30.76	0.04284	1.53222
			30.852	0.04285	1.53233
			30.944	0.04285	1.53228
			31.036	0.04284	1.53219
			31.128	0.04285	1.53234
			31.22	0.04285	1.53237
			31.311	0.04285	1.53247
			31.403	0.04285	1.53242
			31.495	0.04284	1.53206
			31.587	0.04285	1.53233
			31.679	0.04284	1.53222
			31.771	0.04284	1.5322
			31.863	0.04285	1.53225
			31.955	0.04284	1.53217
			32.047	0.04284	1.532
			32.139	0.04284	1.53206
			32.23	0.04284	1.53201
			32.323	0.04283	1.53184
			32.415	0.04284	1.5319
			32.507	0.04283	1.53188
			32.599	0.04283	1.5317
			32.691	0.04283	1.53182
			32.783	0.04283	1.53167
			32.875	0.04283	1.53182
			33.041	0.04283	1.53178
			33.147	0.04519	1.61625
			33.242	0.0477	1.70577
			33.409	0.04996	1.78673
			33.501	0.04984	1.78241
			33.593	0.04976	1.77952
			33.678	0.0497	1.77726
			33.763	0.04966	1.77599
			33.848	0.04963	1.77481
			33.933	0.04961	1.77402
			34.018	0.04958	1.77316
			34.103	0.04957	1.77279
			34.201	0.04955	1.77217
			34.293	0.04954	1.77166
			34.386	0.04953	1.77115
			34.478	0.04951	1.77073
			34.57	0.04951	1.77058
			34.662	0.04951	1.77046
			34.754	0.0495	1.77007
			34.846	0.04949	1.77
			34.938	0.04949	1.76973
			35.03	0.04948	1.76947
			35.122	0.04947	1.76923
			35.214	0.04947	1.76908
			35.306	0.04946	1.76885
			35.398	0.04945	1.76857
			35.49	0.04945	1.76844
			35.582	0.04945	1.76841
			35.674	0.04944	1.7682
			35.766	0.04944	1.76796
			35.858	0.04944	1.76797
			35.95	0.04943	1.76787
			36.042	0.04943	1.76774
			36.134	0.04943	1.7678
			36.226	0.04943	1.76756
			36.318	0.04943	1.76763
			36.41	0.04941	1.76712
			36.502	0.04942	1.76725
			36.594	0.04942	1.76732
			36.686	0.04942	1.76724
			36.778	0.04942	1.76734
			36.87	0.04941	1.76703
			36.963	0.0494	1.76677
			37.055	0.0494	1.7668
			37.147	0.0494	1.76656
			37.24	0.0494	1.76671
			37.332	0.0494	1.76668
			37.424	0.0494	1.76648
			37.516	0.04939	1.76634
			37.608	0.04939	1.76645
			37.7	0.04939	1.7662
			37.793	0.04939	1.76626
			37.885	0.04938	1.76607
			37.977	0.04939	1.76613
			38.069	0.04938	1.76598
			38.161	0.04938	1.76588
			38.253	0.04938	1.7658
			38.345	0.04937	1.76573
			38.437	0.04937	1.76559
			38.529	0.04938	1.76579
			38.621	0.04937	1.76566
			38.713	0.04937	1.76575
			38.805	0.04937	1.76566
			38.897	0.04937	1.76552
			38.989	0.04937	1.76544
			39.082	0.04937	1.76544
			39.174	0.04937	1.76541
			39.266	0.04936	1.7652
			39.358	0.04936	1.76509
			39.45	0.04935	1.76499
			39.542	0.04934	1.76464
			39.634	0.04934	1.76451
			39.726	0.04933	1.76427
			39.818	0.04933	1.76425
			39.911	0.04934	1.76446
			40.003	0.04934	1.76435
			40.088	0.04934	1.76436
			40.174	0.04934	1.76455
			40.26	0.04933	1.76431
			40.346	0.04933	1.76426
			40.431	0.04934	1.76447
			40.517	0.04933	1.7643
			40.616	0.04933	1.76413
			40.709	0.04933	1.76419
			40.801	0.04934	1.76435
			40.893	0.04933	1.76418
			40.985	0.04933	1.76409
			41.077	0.04933	1.7643
			41.169	0.04933	1.76398
			41.261	0.04933	1.76398
			41.353	0.04932	1.76389
			41.446	0.04932	1.76382
			41.538	0.04932	1.76377
			41.63	0.04931	1.76361
			41.723	0.04931	1.76348
			41.814	0.04931	1.76361
			41.907	0.04931	1.76344
			41.999	0.04932	1.76382
			42.091	0.04931	1.76338
			42.183	0.04931	1.7636
			42.276	0.04931	1.76337
			42.368	0.04931	1.7634
			42.46	0.04931	1.76349
			42.552	0.04931	1.76339
			42.644	0.04931	1.76347
			42.73	0.04931	1.76353
			42.815	0.04931	1.76347
			42.902	0.04931	1.7633
			42.987	0.0493	1.76319
			43.073	0.04931	1.76337
			43.158	0.04931	1.76327
			43.25	0.0493	1.76321
			43.342	0.0493	1.76322
			43.434	0.0493	1.76305
			43.577	0.0493	1.76323
			43.683	0.05173	1.84991
			43.778	0.05425	1.94001
			43.948	0.0566	2.02425
			44.041	0.05648	2.02
			44.133	0.05639	2.01663
			44.225	0.05632	2.01429
			44.317	0.05627	2.01237
			44.409	0.05623	2.01085
			44.501	0.0562	2.00985
			44.594	0.05617	2.00874
			44.686	0.05614	2.00761
			44.778	0.05612	2.00696
			44.87	0.0561	2.00615
			44.962	0.05608	2.0056
			45.047	0.05607	2.00509
			45.132	0.05606	2.00492
			45.217	0.05606	2.00476
			45.302	0.05605	2.00461
			45.388	0.05605	2.00444
			45.472	0.05604	2.00402
			45.571	0.05604	2.00404
			45.662	0.05604	2.0041
			45.754	0.05603	2.00383
			45.847	0.05603	2.00385
			45.939	0.05603	2.00382
			46.031	0.05602	2.00356
			46.124	0.05602	2.00351
			46.215	0.05602	2.00341
			46.307	0.05601	2.00308
			46.399	0.05601	2.00297
			46.491	0.056	2.00283
			46.583	0.056	2.00281
			46.675	0.056	2.00278
			46.766	0.05599	2.00243
			46.857	0.05599	2.00237
			46.948	0.05599	2.00224
			47.039	0.05599	2.00225
			47.13	0.05598	2.00211
			47.222	0.05598	2.00196
			47.314	0.05598	2.00188
			47.405	0.05598	2.00183
			47.496	0.05597	2.0016
			47.588	0.05597	2.00149
			47.679	0.05596	2.00133
			47.77	0.05596	2.00116
			47.861	0.05596	2.00123
			47.952	0.05596	2.00112
			48.043	0.05595	2.00084
			48.135	0.05595	2.00084
			48.226	0.05595	2.00081
			48.317	0.05594	2.00064
			48.408	0.05594	2.00059
			48.499	0.05594	2.00058
			48.591	0.05594	2.00053
			48.682	0.05594	2.00046
			48.773	0.05593	2.00012
			48.864	0.05593	2.00019
			48.955	0.05592	1.99983
			49.048	0.05591	1.99951
			49.14	0.05591	1.99947
			49.231	0.0559	1.99927
			49.323	0.05591	1.99945
			49.414	0.05591	1.99946
			49.507	0.05591	1.99946
			49.599	0.05591	1.99961
			49.692	0.05591	1.99959
			49.784	0.05591	1.99933
			49.876	0.0559	1.99929
			49.967	0.05591	1.99932
			50.058	0.0559	1.99923
			50.149	0.05591	1.99941
			50.24	0.0559	1.99927
			50.332	0.0559	1.99901
			50.424	0.0559	1.99904
			50.516	0.0559	1.9991
			50.608	0.0559	1.99897
			50.699	0.0559	1.99902
			50.79	0.05589	1.99882
			50.882	0.05589	1.99873
			50.973	0.05589	1.99874
			51.066	0.05589	1.9987
			51.158	0.05589	1.99864
			51.25	0.05589	1.99858
			51.342	0.05589	1.9986
			51.434	0.05588	1.99836
			51.526	0.05587	1.998
			51.619	0.05586	1.99781
			51.711	0.05586	1.99752
			51.803	0.05585	1.99749
			51.895	0.05585	1.99749
			51.987	0.05586	1.99755
			52.079	0.05585	1.99738
			52.17	0.05585	1.99725
			52.263	0.05585	1.99725
			52.355	0.05585	1.99742
			52.447	0.05585	1.99742
			52.539	0.05585	1.99747
			52.629	0.05585	1.99729
			52.722	0.05585	1.99723
			52.814	0.05585	1.99726
			52.906	0.05584	1.99694
			52.998	0.05585	1.99717
			53.09	0.05584	1.99683
			53.182	0.05584	1.99681
			53.273	0.05584	1.99692
			53.366	0.05584	1.99689
			53.458	0.05583	1.99674
			53.551	0.05584	1.99686
			53.636	0.05583	1.99677
			53.722	0.05583	1.99676
			53.808	0.05584	1.99687
			53.894	0.05583	1.99675
			53.979	0.05584	1.99701
			54.249	0.05828	2.08435
			54.344	0.06091	2.17827
			54.52	0.06337	2.26611
			54.612	0.06328	2.26289
			54.704	0.06319	2.25992
			54.797	0.06313	2.25758
			54.888	0.06308	2.25588
			54.979	0.06303	2.25396
			55.071	0.06299	2.25283
			55.156	0.06296	2.25174
			55.241	0.06295	2.25112
			55.327	0.06292	2.25004
			55.413	0.0629	2.24937
			55.499	0.06289	2.24899
			55.585	0.06287	2.24829
			55.676	0.06285	2.24783
			55.769	0.06284	2.24729
			55.861	0.06283	2.24703
			55.953	0.06282	2.24656
			56.045	0.06281	2.2462
			56.138	0.0628	2.24576
			56.23	0.06279	2.24553
			56.322	0.06279	2.24537
			56.414	0.06278	2.2451
			56.506	0.06277	2.24491
			56.597	0.06277	2.24464
			56.688	0.06276	2.24438
			56.781	0.06276	2.24455
			56.872	0.06276	2.24433
			56.964	0.06275	2.2442
			57.056	0.06275	2.24418
			57.148	0.06275	2.24407
			57.241	0.06275	2.24399
			57.333	0.06274	2.24384
			57.426	0.06273	2.24352
			57.517	0.06273	2.2433
			57.609	0.06273	2.24326
			57.701	0.06272	2.24311
			57.792	0.06272	2.243
			57.884	0.06271	2.24283
			57.975	0.06271	2.24272
			58.067	0.06271	2.24259
			58.159	0.06271	2.24253
			58.25	0.0627	2.24235
			58.342	0.0627	2.24227
			58.434	0.06269	2.24207
			58.526	0.06269	2.24198
			58.618	0.06269	2.2419
			58.709	0.06268	2.24167
			58.801	0.06268	2.24176
			58.892	0.06268	2.24147
			58.984	0.06268	2.24144
			59.076	0.06267	2.24131
			59.168	0.06267	2.24114
			59.261	0.06267	2.24112
			59.353	0.06267	2.24109
			59.446	0.06266	2.24104
			59.537	0.06266	2.24094
			59.629	0.06267	2.24108
			59.721	0.06266	2.24096
			59.813	0.06266	2.24085
			59.905	0.06266	2.24072
			59.996	0.06266	2.2407
			60.089	0.06265	2.24052
			60.181	0.06265	2.24064
			60.274	0.06265	2.24049
			60.365	0.06265	2.24042
			60.457	0.06265	2.24036
			60.549	0.06264	2.24016
			60.642	0.06264	2.24021
			60.734	0.06264	2.24008
			60.826	0.06264	2.24013
			60.918	0.06263	2.23994
			61.009	0.06263	2.23974
			61.101	0.06263	2.23969
			61.193	0.06262	2.23956
			61.285	0.06262	2.23935
			61.378	0.06262	2.23926
			61.464	0.06262	2.23936
			61.549	0.06262	2.23929
			61.634	0.06261	2.23907
			61.72	0.0626	2.23887
			61.806	0.0626	2.23876
			61.892	0.0626	2.23872
			61.989	0.0626	2.2387
			62.082	0.0626	2.23872
			62.174	0.0626	2.23876
			62.267	0.06259	2.23853
			62.359	0.0626	2.23869
			62.452	0.0626	2.23873
			62.544	0.06259	2.23843
			62.636	0.06259	2.23827
			62.728	0.06258	2.23812
			62.82	0.06258	2.23783
			62.911	0.06258	2.23815
			63.003	0.06257	2.23781
			63.095	0.06258	2.23805
			63.181	0.06259	2.2382
			63.266	0.06259	2.2383
			63.352	0.06259	2.23825
			63.438	0.06258	2.23815
			63.523	0.06259	2.23832
			63.616	0.06258	2.23817
			63.709	0.06258	2.23799
			63.801	0.06259	2.23823
			63.886	0.06258	2.23783
			63.973	0.06258	2.23801
			64.058	0.06258	2.23808
			64.144	0.06258	2.23793
			64.229	0.06257	2.23777
			64.313	0.06257	2.23779
			64.411	0.06258	2.23786
			64.502	0.06257	2.23775
			64.692	0.06257	2.23771
			64.8	0.06517	2.33067
			64.896	0.06795	2.43021
			65.066	0.07042	2.51823
			65.158	0.07032	2.51491
			65.25	0.07026	2.51276
			65.341	0.07021	2.51099
			65.433	0.07017	2.50962
			65.524	0.07014	2.5082
			65.617	0.07011	2.50714
			65.708	0.07007	2.50589
			65.8	0.07006	2.50535
			65.891	0.07004	2.50482
			65.984	0.07002	2.50398
			66.076	0.07	2.50347
			66.167	0.06999	2.50312
			66.259	0.06998	2.50275
			66.35	0.06997	2.50243
			66.443	0.06996	2.50189
			66.534	0.06995	2.50155
			66.626	0.06994	2.50119
			66.717	0.06993	2.50092
			66.809	0.06992	2.5006
			66.9	0.06992	2.50047
			66.991	0.06993	2.50087
			67.084	0.06993	2.50082
			67.176	0.06992	2.50049
			67.268	0.06992	2.50064
			67.36	0.06992	2.50041
			67.452	0.06992	2.50045
			67.545	0.06991	2.50025
			67.637	0.06992	2.5005
			67.729	0.06993	2.50081
			67.821	0.06993	2.50073
			67.907	0.06993	2.50096
			67.994	0.06993	2.50082
			68.08	0.06993	2.50078
			68.166	0.06993	2.50102
			68.252	0.06993	2.50093
			68.344	0.06994	2.50121
			68.436	0.06994	2.50119
			68.528	0.06995	2.50145
			68.621	0.06995	2.50163
			68.714	0.06996	2.50185
			68.806	0.06995	2.50154
			68.899	0.06996	2.50184
			68.991	0.06996	2.50197
			69.083	0.06997	2.50225
			69.174	0.06997	2.50222
			69.266	0.06998	2.50248
			69.358	0.06998	2.50268
			69.451	0.06997	2.50245
			69.544	0.06998	2.50256
			69.636	0.06998	2.50282
			69.729	0.06999	2.50295
			69.821	0.06999	2.50283
			69.913	0.06999	2.50286
			70.005	0.06999	2.50285
			70.097	0.06999	2.50306
			70.189	0.07	2.50344
			70.283	0.07	2.50336
			70.375	0.07001	2.50357
			70.466	0.07001	2.50359
			70.557	0.07001	2.50373
			70.649	0.07002	2.50391
			70.74	0.07001	2.50383
			70.832	0.07002	2.50421
			70.922	0.07003	2.50452
			71.015	0.07006	2.50535
			71.108	0.07017	2.50931
			71.199	0.07017	2.50938
			71.29	0.07017	2.50938
			71.382	0.07017	2.50957
			71.474	0.07018	2.50975
			71.566	0.07018	2.50972
			71.658	0.07018	2.50994
			71.75	0.07018	2.50988
			71.842	0.07018	2.50979
			71.936	0.07018	2.50989
			72.027	0.07018	2.50981
			72.119	0.07018	2.50981
			72.21	0.07018	2.50983
			72.302	0.07018	2.50982
			72.394	0.07018	2.50981
			72.485	0.07018	2.50986
			72.576	0.07019	2.51
			72.667	0.07019	2.51009
			72.759	0.07019	2.5102
			72.844	0.07019	2.51019
			72.929	0.07019	2.51002
			73.014	0.07019	2.5102
			73.099	0.07019	2.51008
			73.185	0.07019	2.51022
			73.277	0.0702	2.51042
			73.368	0.0702	2.51048
			73.459	0.0702	2.51046
			73.551	0.0702	2.51054
			73.636	0.0702	2.51063
			73.721	0.07022	2.51123
			73.806	0.07021	2.51104
			73.891	0.07022	2.5112
			73.977	0.07022	2.51125
			74.063	0.07022	2.51117
			74.16	0.07022	2.51123
			74.25	0.07022	2.51123
			74.342	0.07023	2.51146
			74.433	0.07023	2.51144
			74.525	0.07023	2.51161
			74.617	0.07023	2.51144
			74.709	0.07023	2.5115
			74.8	0.07023	2.51146
			74.891	0.07022	2.51136
			74.983	0.07022	2.51122
			75.075	0.07022	2.51136
			75.214	0.07023	2.5115
			75.375	0.07368	2.63513
			75.52	0.07804	2.79092
			75.619	0.07856	2.80942
			75.754	0.07855	2.80896
			75.847	0.07852	2.80805
			75.939	0.07849	2.80685
			76.031	0.07845	2.80547
			76.123	0.07842	2.8045
			76.215	0.07839	2.80336
			76.307	0.07837	2.80284
			76.399	0.07836	2.80248
			76.491	0.07835	2.80193
			76.583	0.07834	2.80174
			76.675	0.07834	2.80172
			76.767	0.07835	2.80198
			76.859	0.07834	2.80177
			76.951	0.07834	2.80158
			77.044	0.07834	2.80167
			77.137	0.07834	2.80166
			77.23	0.07835	2.80185
			77.323	0.07836	2.80218
			77.408	0.07836	2.80243
			77.495	0.07837	2.80279
			77.582	0.07839	2.80358
			77.668	0.07841	2.80412
			77.754	0.07844	2.80537
			77.84	0.07845	2.80546
			77.939	0.07845	2.80548
			78.031	0.07846	2.80603
			78.123	0.07846	2.80607
			78.216	0.07847	2.80626
			78.309	0.07847	2.80637
			78.401	0.0785	2.80727
			78.487	0.07853	2.80859
			78.574	0.07853	2.80842
			78.659	0.07853	2.80854
			78.746	0.07853	2.80858
			78.833	0.07854	2.80886
			78.933	0.07854	2.80891
			79.026	0.07855	2.80906
			79.118	0.07855	2.80911
			79.211	0.07854	2.80894
			79.303	0.07855	2.80903
			79.395	0.07856	2.80942
			79.486	0.07857	2.80973
			79.579	0.07857	2.80995
			79.671	0.07858	2.81021
			79.764	0.07858	2.81022
			79.855	0.07859	2.8106
			79.947	0.0786	2.8108
			80.039	0.0786	2.81094
			80.132	0.0786	2.81099
			80.225	0.0786	2.81093
			80.318	0.07861	2.8113
			80.411	0.07862	2.81147
			80.503	0.07863	2.81188
			80.596	0.07862	2.81181
			80.689	0.07863	2.81202
			80.782	0.07864	2.81248
			80.874	0.07865	2.81264
			80.966	0.07867	2.81341
			81.058	0.07868	2.81379
			81.15	0.0787	2.81442
			81.243	0.0787	2.81461
			81.336	0.07871	2.81481
			81.429	0.07871	2.815
			81.522	0.07872	2.81517
			81.615	0.07873	2.81558
			81.708	0.07873	2.81575
			81.8	0.07874	2.8159
			81.893	0.07875	2.81617
			81.985	0.07875	2.8164
			82.078	0.07876	2.8167
			82.17	0.07877	2.81702
			82.263	0.07878	2.81746
			82.355	0.07879	2.81761
			82.448	0.0788	2.81796
			82.541	0.0788	2.81802
			82.633	0.07881	2.81826
			82.726	0.07881	2.81841
			82.819	0.07882	2.81876
			82.912	0.07882	2.81889
			83.005	0.07884	2.81947
			83.098	0.07884	2.81946
			83.191	0.07885	2.81978
			83.284	0.07885	2.81973
			83.377	0.07885	2.81997
			83.47	0.07886	2.82027
			83.563	0.07888	2.82083
			83.656	0.0789	2.82148
			83.748	0.07891	2.822
			83.841	0.07892	2.82241
			83.933	0.07893	2.82257
			84.027	0.07894	2.823
			84.119	0.07895	2.82337
			84.212	0.07896	2.82391
			84.304	0.07898	2.82462
			84.39	0.079	2.82518
			84.476	0.07901	2.82548
			84.562	0.07902	2.82595
			84.648	0.07903	2.82616
			84.734	0.07904	2.82656
			84.82	0.07905	2.827
			84.918	0.07906	2.82747
			85.01	0.07908	2.8281
			85.102	0.07909	2.82857
			85.194	0.0791	2.82879
			85.287	0.07911	2.82905
			85.379	0.07912	2.82951
			85.471	0.07914	2.8301
			85.563	0.07914	2.83007
			85.655	0.07914	2.83033
			85.747	0.07915	2.83062
			86.017	0.08189	2.92859
			86.112	0.08489	3.03596
			86.277	0.08788	3.14287
			86.37	0.08788	3.14285
			86.462	0.08787	3.14255
			86.554	0.0879	3.14353
			86.645	0.08797	3.14611
			86.737	0.08805	3.14886
			86.829	0.08807	3.14964
			86.921	0.08806	3.1494
			87.013	0.08806	3.14921
			87.105	0.08806	3.14911
			87.197	0.08807	3.14975
			87.289	0.08808	3.14992
			87.381	0.08812	3.15137
			87.473	0.08815	3.15241
			87.565	0.08818	3.15357
			87.657	0.08819	3.15372
			87.749	0.08819	3.154
			87.841	0.08822	3.15482
			87.933	0.08823	3.15518
			88.025	0.08826	3.15654
			88.117	0.08833	3.15877
			88.209	0.08837	3.16023
			88.301	0.08839	3.16111
			88.393	0.08841	3.16177
			88.485	0.08843	3.16239
			88.577	0.08845	3.16315
			88.669	0.08846	3.16356
			88.761	0.08847	3.16403
			88.853	0.08852	3.16553
			88.944	0.08856	3.16712
			89.036	0.08859	3.1683
			89.128	0.08861	3.169
			89.22	0.08865	3.1705
			89.312	0.0887	3.17205
			89.405	0.08874	3.17346
			89.497	0.0888	3.17554
			89.588	0.0889	3.17911
			89.681	0.08905	3.18476
			89.774	0.08917	3.18885
			89.866	0.08932	3.19424
			89.959	0.08967	3.20674
			90.052	0.09017	3.22471
			90.145	0.09022	3.22649
			90.238	0.09024	3.22721
			90.33	0.09027	3.22818
			90.423	0.09029	3.22899
			90.515	0.0903	3.22949
			90.607	0.09032	3.23022
			90.7	0.09036	3.23131
			90.793	0.09037	3.23173
			90.886	0.09039	3.2324
			90.979	0.09042	3.23368
			91.07	0.09044	3.2344
			91.163	0.09049	3.23619
			91.255	0.09053	3.23763
			91.347	0.09056	3.23871
			91.439	0.09058	3.23937
			91.532	0.0906	3.24
			91.624	0.09064	3.24136
			91.717	0.09068	3.2429
			91.81	0.09075	3.2455
			91.902	0.09085	3.24903
			91.996	0.09102	3.25495
			92.088	0.09145	3.2706
			92.181	0.09273	3.31617
			92.272	0.99998	35.7617
			92.439	8841.11	316179
			92.531	8993.87	321642
			92.623	9140.66	326892
			92.715	9257.94	331086
			92.807	9371.26	335138
			92.899	9475.29	338859
			92.99	9533.67	340946
			93.083	9624.18	344183
			93.175	9705.11	347077
			93.267	9757.85	348964
			93.359	9802.28	350553
			93.452	9838.86	351861
			93.544	9873.24	353090
			93.636	9911.18	354447
			93.728	9930.84	355150
			93.82	9959.7	356182
			93.992	9960.72	356219
			94.227	10080.4	360498
			94.393	10065.5	359965
			94.486	10079.6	360469
			94.572	10095.9	361053
			94.658	10123	362022
			94.744	10132.5	362361
			94.831	10158.4	363289
			94.924	10176.8	363945
			95.01	10190	364419
			95.096	10201.1	364817
			95.181	10222.1	365565
			95.266	10229.8	365843
			95.359	10251.5	366618
			95.445	10263.5	367047
			95.532	10288.2	367932
			95.617	10286.6	367871
			95.703	10305.8	368558
			95.801	10325.4	369261
			95.893	10335.2	369611
			95.979	10356.1	370357
			96.065	10371.2	370900
			96.15	10375.3	371045
			96.236	10393.6	371699
			96.415	10403.7	372062
			96.738	10417.2	372545
			96.968	11773.8	421059
			97.06	11748.8	420166
			97.152	11754.1	420356
			97.245	11755.6	420409
			97.336	11756.6	420445
			97.428	11749.7	420196
			97.521	11762.2	420644
			97.612	11762.7	420662
			97.704	11744.5	420009
			97.796	11788.1	421572
			97.888	11807.1	422249
			97.981	11807.8	422276
			98.073	11824.3	422864
			98.165	11819.4	422690
			98.258	11837.1	423323
			98.351	11872.8	424599
			98.442	11831.8	423133
			98.534	11881.6	424914
			98.626	11918.8	426246
			98.719	11892.3	425298
			98.811	11886	425070
			98.903	11960.4	427731
			98.994	11911	425967
			99.086	11902.4	425658
			99.178	11969.4	428055
			99.271	11970.8	428104
			99.362	11985.7	428638
			99.454	11963.7	427848
			99.546	12006.3	429372
			99.743	11990.4	428804

## Sheet: Figure 6a
0% -> 70%							70% -> 60%							60% -> 50%							50% -> 40%							40% -> 30%							30% -> 20%							20% -> 10%							10% -> 0%
No.	Time (sec)	Destination (mm)	Voltage (V)	Current (A)	Resistance (??)	Power (W)	No.	Time (sec)	Destination (mm)	Voltage (V)	Current (A)	Resistance (??)	Power (W)	No.	Time (sec)	Destination (mm)	Voltage (V)	Current (A)	Resistance (??)	Power (W)	No.	Time (sec)	Destination (mm)	Voltage (V)	Current (A)	Resistance (??)	Power (W)	No.	Time (sec)	Destination (mm)	Voltage (V)	Current (A)	Resistance (??)	Power (W)	No.	Time (sec)	Destination (mm)	Voltage (V)	Current (A)	Resistance (??)	Power (W)	No.	Time (sec)	Destination (mm)	Voltage (V)	Current (A)	Resistance (??)	Power (W)	No.
1	0.111	12.15	0.0016092	0.0999983	0.0160923	0.000160918	1	0.112	20.66	0.00464086	0.0999983	0.0464094	0.000464078	1	0.111	19.44	0.00408249	0.0999984	0.0408256	0.000408243	1	0.111	18.23	0.00349395	0.0999983	0.0349401	0.000349389	1	0.11	17	0.00299	0.1	0.0299	0.000299	1	0.111	15.8	0.0025575	0.0999983	0.0255754	0.000255745	1	0.11	14.58	0.00220768	0.0999985	0.0220771	0.000220764	1
2	0.196	12.15	0.00160688	0.0999992	0.0160689	0.000160686	2	0.198	20.66	0.00464319	0.0999991	0.0464323	0.000464314	2	0.197	19.44	0.00408482	0.0999992	0.0408486	0.000408479	2	0.197	18.23	0.00349557	0.0999991	0.034956	0.000349554	2	0.196	17	0.00298	0.1	0.0298	0.000298	2	0.197	15.8	0.00256439	0.0999993	0.0256441	0.000256437	2	0.196	14.58	0.00220292	0.0999992	0.0220293	0.00022029	2
3	0.283	12.15	0.00160424	0.0999992	0.0160425	0.000160423	3	0.284	20.66	0.00463924	0.0999991	0.0463928	0.000463919	3	0.285	19.44	0.00408513	0.0999992	0.0408516	0.000408509	3	0.283	18.23	0.00349385	0.0999992	0.0349388	0.000349382	3	0.282	17	0.00298	0.1	0.0298	0.000298	3	0.283	15.8	0.00256186	0.0999992	0.0256188	0.000256183	3	0.281	14.58	0.00220393	0.0999993	0.0220394	0.000220391	3
4	0.369	12.15	0.00160789	0.0999992	0.016079	0.000160788	4	0.37	20.66	0.00464359	0.0999991	0.0464363	0.000464355	4	0.371	19.44	0.00408472	0.0999992	0.0408476	0.000408469	4	0.368	18.23	0.00349527	0.0999992	0.0349529	0.000349524	4	0.368	17	0.00298	0.1	0.0298	0.000298	4	0.369	15.8	0.00256398	0.0999992	0.02564	0.000256396	4	0.366	14.58	0.00220464	0.0999993	0.0220465	0.000220462	4
5	0.455	12.15	0.00161002	0.0999992	0.0161003	0.000161	5	0.456	20.66	0.00463893	0.0999991	0.0463898	0.000463889	5	0.457	19.44	0.00408897	0.0999992	0.0408901	0.000408894	5	0.453	18.23	0.00349344	0.0999992	0.0349347	0.000349342	5	0.453	17	0.00298	0.1	0.0298	0.000298	5	0.454	15.8	0.0025652	0.0999993	0.0256522	0.000256518	5	0.452	14.58	0.00220514	0.0999992	0.0220516	0.000220513	5
6	0.553	12.15	0.0016087	0.0999991	0.0160871	0.000160868	6	0.554	20.66	0.00464015	0.099999	0.0464019	0.00046401	6	0.557	19.44	0.00408209	0.0999992	0.0408212	0.000408206	6	0.539	18.23	0.00349152	0.0999992	0.0349155	0.000349149	6	0.552	17	0.00298	0.1	0.0298	0.000298	6	0.553	15.8	0.00256439	0.0999992	0.0256441	0.000256437	6	0.551	14.58	0.00220443	0.0999992	0.0220445	0.000220442	6
7	0.646	12.15	0.00161326	0.0999992	0.0161327	0.000161324	7	0.647	20.66	0.00463863	0.0999991	0.0463867	0.000463859	7	0.649	19.44	0.00408492	0.0999991	0.0408496	0.000408489	7	0.639	18.23	0.00349729	0.0999992	0.0349732	0.000349726	7	0.645	17	0.00298	0.1	0.0298	0.000298	7	0.646	15.8	0.00256601	0.0999992	0.0256603	0.000256599	7	0.644	14.58	0.0022017	0.0999992	0.0220172	0.000220168	7
8	0.739	12.15	0.00160374	0.0999991	0.0160375	0.000160372	8	0.74	20.66	0.00464298	0.099999	0.0464303	0.000464294	8	0.742	19.44	0.00408493	0.0999992	0.0408496	0.000408489	8	0.732	18.23	0.00348706	0.0999991	0.0348709	0.000348703	8	0.738	17	0.00298	0.1	0.0298	0.000298	8	0.739	15.8	0.00255932	0.0999993	0.0255934	0.000255931	8	0.736	14.58	0.00220099	0.0999992	0.0220101	0.000220098	8
9	0.825	12.15	0.00161123	0.0999992	0.0161124	0.000161122	9	0.833	20.66	0.00464096	0.0999991	0.04641	0.000464092	9	0.834	19.44	0.00408452	0.0999991	0.0408456	0.000408448	9	0.825	18.23	0.00349243	0.0999991	0.0349246	0.00034924	9	0.831	17	0.00298	0.1	0.0298	0.000298	9	0.832	15.8	0.00256489	0.0999992	0.0256492	0.000256487	9	0.829	14.58	0.00220828	0.0999992	0.022083	0.000220827	9
10	0.91	12.15	0.00160546	0.0999991	0.0160547	0.000160544	10	0.926	20.66	0.00464481	0.0999992	0.0464485	0.000464477	10	0.927	19.44	0.00407935	0.0999991	0.0407939	0.000407932	10	0.918	18.23	0.0034901	0.0999992	0.0349013	0.000349007	10	0.924	17	0.00298	0.1	0.0298	0.000298	10	0.924	15.8	0.00256571	0.0999992	0.0256573	0.000256568	10	0.922	14.58	0.0022014	0.0999991	0.0220142	0.000220138	10
11	0.996	12.15	0.00160748	0.0999991	0.016075	0.000160747	11	1.019	20.66	0.00464278	0.0999991	0.0464283	0.000464274	11	1.02	19.44	0.00408705	0.0999991	0.0408709	0.000408701	11	1.011	18.23	0.00349547	0.0999991	0.034955	0.000349544	11	1.02	17	0.00298	0.1	0.0298	0.000298	11	1.017	15.8	0.00256084	0.0999992	0.0256086	0.000256082	11	1.015	14.58	0.00220717	0.0999991	0.0220719	0.000220715	11
12	1.082	12.15	0.00160758	0.0999991	0.016076	0.000160757	12	1.112	20.66	0.00464227	0.099999	0.0464232	0.000464223	12	1.113	19.44	0.00408229	0.0999991	0.0408233	0.000408226	12	1.104	18.23	0.00348473	0.0999991	0.0348476	0.00034847	12	1.11	17	0.00298	0.1	0.0298	0.000298	12	1.11	15.8	0.00256429	0.0999992	0.0256431	0.000256427	12	1.108	14.58	0.00220352	0.0999991	0.0220354	0.00022035	12
13	1.168	12.15	0.00160617	0.0999992	0.0160618	0.000160615	13	1.258	20.66	0.00464329	0.099999	0.0464333	0.000464324	13	1.258	19.44	0.00408381	0.0999991	0.0408385	0.000408377	13	1.258	18.23	0.0034902	0.0999991	0.0349023	0.000349017	13	1.26	17	0.00298	0.1	0.0298	0.000298	13	1.256	15.8	0.00256145	0.0999991	0.0256147	0.000256143	13	1.261	14.58	0.00220373	0.0999991	0.0220374	0.000220371	13
14	1.301	12.15	0.00160262	0.0999991	0.0160264	0.000160261	14	1.513	20.66	0.00464552	0.099999	0.0464556	0.000464547	14	1.382	19.44	0.00408047	0.0999991	0.040805	0.000408043	14	1.518	18.23	0.00348817	0.0999991	0.034882	0.000348814	14	1.39	17	0.00298	0.1	0.0298	0.000298	14	1.491	15.8	0.00256459	0.0999992	0.0256461	0.000256457	14	1.51	14.58	0.00220575	0.0999992	0.0220577	0.000220573	14
15	1.411	12.15	0.00160526	0.0999991	0.0160527	0.000160524	15	1.701	20.66	0.00464329	0.0999991	0.0464333	0.000464325	15	1.511	19.44	0.00408766	0.0999992	0.0408769	0.000408763	15	1.699	18.23	0.00349162	0.0999992	0.0349165	0.000349159	15	1.5	17	0.00298	0.1	0.0298	0.000298	15	1.586	15.8	0.00256571	0.0999993	0.0256572	0.000256569	15	1.689	14.58	0.00220828	0.0999991	0.022083	0.000220827	15
16	1.539	12.15	0.00160566	0.0999991	0.0160567	0.000160565	16	1.794	20.66	0.00465149	0.099999	0.0465154	0.000465144	16	1.606	19.44	0.00408695	0.0999991	0.0408699	0.000408691	16	1.792	18.23	0.00349223	0.0999991	0.0349226	0.00034922	16	1.59	17	0.00298	0.1	0.0298	0.000298	16	1.684	15.8	0.00256358	0.0999992	0.025636	0.000256356	16	1.781	14.58	0.00220514	0.0999991	0.0220516	0.000220512	16
17	1.708	12.15	0.00160607	0.0999991	0.0160608	0.000160605	17	1.887	20.66	0.00464582	0.099999	0.0464587	0.000464577	17	1.702	19.44	0.00408189	0.0999991	0.0408192	0.000408185	17	1.877	18.23	0.00348848	0.0999992	0.0348851	0.000348845	17	1.69	17	0.00298	0.1	0.0298	0.000298	17	1.777	15.8	0.00255821	0.0999991	0.0255823	0.000255819	17	1.874	14.58	0.00220362	0.0999992	0.0220364	0.000220361	17
18	1.801	12.15	0.00160617	0.099999	0.0160618	0.000160615	18	1.98	20.66	0.0046521	0.0999991	0.0465214	0.000465206	18	1.795	19.44	0.00408716	0.0999992	0.0408719	0.000408712	18	1.962	18.23	0.00349162	0.0999992	0.0349165	0.000349159	18	1.78	17	0.00298	0.1	0.0298	0.000298	18	1.87	15.8	0.00256388	0.0999992	0.025639	0.000256386	18	1.967	14.58	0.00220362	0.0999991	0.0220364	0.000220361	18
19	1.893	12.15	0.00160586	0.0999991	0.0160588	0.000160585	19	2.073	20.66	0.00464926	0.099999	0.0464931	0.000464921	19	1.888	19.44	0.00408209	0.0999992	0.0408213	0.000408206	19	2.048	18.23	0.00349213	0.0999991	0.0349216	0.000349209	19	1.87	17	0.00298	0.1	0.0298	0.000298	19	1.963	15.8	0.00256054	0.0999992	0.0256056	0.000256052	19	2.06	14.58	0.00220211	0.0999991	0.0220212	0.000220209	19
20	1.986	12.15	0.00160677	0.099999	0.0160679	0.000160676	20	2.166	20.66	0.0046523	0.099999	0.0465235	0.000465226	20	1.981	19.44	0.00408472	0.0999991	0.0408476	0.000408469	20	2.133	18.23	0.00349425	0.0999992	0.0349428	0.000349422	20	1.96	17	0.00298	0.1	0.0298	0.000298	20	2.056	15.8	0.00256165	0.0999992	0.0256167	0.000256164	20	2.153	14.58	0.00220545	0.0999992	0.0220546	0.000220543	20
21	2.079	12.15	0.00160526	0.0999991	0.0160527	0.000160524	21	2.259	20.66	0.00465149	0.099999	0.0465154	0.000465145	21	2.074	19.44	0.00408543	0.0999991	0.0408547	0.00040854	21	2.218	18.23	0.00349081	0.0999992	0.0349084	0.000349078	21	2.06	17	0.00298	0.1	0.0298	0.000298	21	2.149	15.8	0.00256641	0.0999992	0.0256643	0.000256639	21	2.246	14.58	0.00220839	0.0999993	0.022084	0.000220837	21
22	2.172	12.15	0.00160495	0.0999991	0.0160497	0.000160494	22	2.351	20.66	0.00465048	0.0999991	0.0465052	0.000465043	22	2.167	19.44	0.00408401	0.0999991	0.0408405	0.000408398	22	2.305	18.23	0.00349091	0.0999992	0.0349094	0.000349088	22	2.15	17	0.00298	0.1	0.0298	0.000298	22	2.242	15.8	0.00255841	0.0999992	0.0255843	0.000255839	22	2.338	14.58	0.0022092	0.0999991	0.0220921	0.000220918	22
23	2.265	12.15	0.00160809	0.099999	0.0160811	0.000160807	23	2.444	20.66	0.00465524	0.0999989	0.0465529	0.000465519	23	2.26	19.44	0.00408563	0.099999	0.0408567	0.000408559	23	2.39	18.23	0.00349081	0.0999991	0.0349084	0.000349078	23	2.24	17	0.00298	0.1	0.0298	0.000298	23	2.335	15.8	0.00256338	0.0999991	0.025634	0.000256335	23	2.431	14.58	0.00220687	0.0999991	0.0220688	0.000220685	23
24	2.358	12.15	0.00160374	0.0999991	0.0160375	0.000160372	24	2.537	20.66	0.00465129	0.0999991	0.0465133	0.000465125	24	2.353	19.44	0.00408371	0.0999992	0.0408374	0.000408368	24	2.491	18.23	0.00348909	0.0999992	0.0348912	0.000348906	24	2.34	17	0.00298	0.1	0.0298	0.000298	24	2.428	15.8	0.00255912	0.0999991	0.0255914	0.00025591	24	2.524	14.58	0.00220555	0.0999991	0.0220557	0.000220553	24
25	2.451	12.15	0.0016091	0.0999991	0.0160912	0.000160909	25	2.63	20.66	0.00465554	0.099999	0.0465559	0.00046555	25	2.446	19.44	0.00408543	0.0999991	0.0408547	0.00040854	25	2.584	18.23	0.00349152	0.0999992	0.0349155	0.000349149	25	2.43	17	0.00298	0.1	0.0298	0.000298	25	2.521	15.8	0.00256408	0.0999992	0.0256411	0.000256406	25	2.617	14.58	0.00220109	0.0999992	0.0220111	0.000220108	25
26	2.543	12.15	0.00160485	0.0999991	0.0160486	0.000160484	26	2.783	20.66	0.0046518	0.0999991	0.0465184	0.000465176	26	2.539	19.44	0.00408472	0.0999991	0.0408476	0.000408469	26	2.67	18.23	0.00348777	0.0999992	0.034878	0.000348774	26	2.52	17	0.00298	0.1	0.0298	0.000298	26	2.614	15.8	0.00256024	0.0999992	0.0256026	0.000256022	26	2.782	14.58	0.00220413	0.0999991	0.0220415	0.000220411	26
27	2.637	12.15	0.00161022	0.0999992	0.0161023	0.00016102	27	2.935	20.66	0.00443576	0.099999	0.044358	0.000443572	27	2.632	19.44	0.00408624	0.0999991	0.0408628	0.000408621	27	2.798	18.23	0.00348929	0.0999991	0.0348932	0.000348926	27	2.61	17	0.00298	0.1	0.0298	0.000298	27	2.767	15.8	0.00256459	0.0999991	0.0256461	0.000256457	27	2.936	14.58	0.0020675	0.0999991	0.0206752	0.000206748	27
28	2.802	12.15	0.00160637	0.0999992	0.0160638	0.000160636	28	3.064	20.66	0.00414417	0.099999	0.0414421	0.000414413	28	2.772	19.44	0.00408817	0.0999991	0.040882	0.000408813	28	2.933	18.23	0.00331519	0.0999992	0.0331522	0.000331516	28	2.78	17	0.00298	0.1	0.0298	0.000298	28	2.925	15.8	0.00239656	0.0999991	0.0239659	0.000239654	28	3.136	13.47	0.00191325	0.0999992	0.0191327	0.000191324	28
29	2.953	12.15	0.00170816	0.0999991	0.0170817	0.000170814	29	3.208	19.44	0.00409343	0.099999	0.0409347	0.000409339	29	2.953	19.44	0.00386008	0.0999991	0.0386012	0.000386004	29	3.028	18.23	0.00313227	0.0999992	0.031323	0.000313225	29	2.93	17	0.0028	0.1	0.028	0.00028	29	3.12	14.69	0.00219927	0.0999992	0.0219929	0.000219925	29	3.229	13.36	0.00191649	0.0999992	0.0191651	0.000191648	29
30	3.117	13.17	0.00188206	0.0999991	0.0188207	0.000188204	30	3.301	19.44	0.00408482	0.0999991	0.0408486	0.000408479	30	3.109	18.42	0.00356221	0.0999991	0.0356224	0.000356218	30	3.184	17.21	0.00300537	0.0999991	0.0300539	0.000300534	30	3.12	15.9	0.00257	0.1	0.0257	0.000257	30	3.216	14.58	0.0022016	0.0999992	0.0220162	0.000220158	30	3.322	13.36	0.0019168	0.0999991	0.0191681	0.000191678	30
31	3.257	13.36	0.00187588	0.0999991	0.018759	0.000187586	31	3.394	19.44	0.00408594	0.0999989	0.0408598	0.000408589	31	3.254	18.23	0.00353983	0.0999991	0.0353986	0.00035398	31	3.277	17.01	0.00300547	0.0999992	0.0300549	0.000300544	31	3.22	15.8	0.00256	0.1	0.0256	0.000256	31	3.309	14.58	0.00220119	0.0999991	0.0220121	0.000220118	31	3.415	13.36	0.00191315	0.0999991	0.0191317	0.000191313	31
32	3.35	13.36	0.00187254	0.0999991	0.0187255	0.000187252	32	3.486	19.44	0.00407854	0.0999991	0.0407858	0.000407851	32	3.347	18.23	0.00353223	0.0999991	0.0353227	0.00035322	32	3.37	17.01	0.00299727	0.0999992	0.0299729	0.000299724	32	3.31	15.8	0.00256	0.1	0.0256	0.000256	32	3.402	14.58	0.00219653	0.0999992	0.0219655	0.000219652	32	3.508	13.36	0.00191852	0.0999992	0.0191853	0.00019185	32
33	3.443	13.36	0.00187254	0.0999992	0.0187255	0.000187252	33	3.579	19.44	0.00407743	0.099999	0.0407747	0.000407739	33	3.44	18.23	0.0035299	0.0999991	0.0352994	0.000352987	33	3.463	17.01	0.00299797	0.0999992	0.02998	0.000299795	33	3.41	15.8	0.00256	0.1	0.0256	0.000256	33	3.495	14.58	0.0022017	0.0999992	0.0220172	0.000220168	33	3.6	13.36	0.00191264	0.0999991	0.0191266	0.000191263	33
34	3.536	13.36	0.00187152	0.0999991	0.0187154	0.000187151	34	3.672	19.44	0.0040749	0.099999	0.0407494	0.000407486	34	3.532	18.23	0.00352636	0.0999992	0.0352639	0.000352633	34	3.556	17.01	0.0029922	0.0999992	0.0299222	0.000299218	34	3.5	15.8	0.00256	0.1	0.0256	0.000256	34	3.588	14.58	0.00219765	0.0999991	0.0219767	0.000219763	34	3.693	13.36	0.00191508	0.0999992	0.0191509	0.000191506	34
35	3.629	13.36	0.0018693	0.0999992	0.0186931	0.000186928	35	3.765	19.44	0.00407378	0.0999991	0.0407382	0.000407374	35	3.625	18.23	0.00352453	0.099999	0.0352457	0.00035245	35	3.649	17.01	0.00299433	0.0999991	0.0299435	0.00029943	35	3.59	15.8	0.00256	0.1	0.0256	0.000256	35	3.68	14.58	0.00219957	0.0999991	0.0219959	0.000219955	35	3.786	13.36	0.00191669	0.0999991	0.0191671	0.000191668	35
36	3.721	13.36	0.00186747	0.0999992	0.0186749	0.000186746	36	3.858	19.44	0.00407267	0.099999	0.0407271	0.000407263	36	3.718	18.23	0.00351947	0.0999992	0.035195	0.000351944	36	3.742	17.01	0.00299291	0.0999992	0.0299293	0.000299289	36	3.68	15.8	0.00256	0.1	0.0256	0.000256	36	3.773	14.58	0.00220362	0.0999991	0.0220364	0.000220361	36	3.879	13.36	0.00191366	0.0999991	0.0191367	0.000191364	36
37	3.814	13.36	0.0018699	0.0999991	0.0186992	0.000186988	37	3.951	19.44	0.00406963	0.0999991	0.0406967	0.000406959	37	3.811	18.23	0.00352211	0.0999991	0.0352214	0.000352207	37	3.834	17.01	0.0029924	0.0999991	0.0299243	0.000299238	37	3.76	15.8	0.00256	0.1	0.0256	0.000256	37	3.866	14.58	0.00220129	0.0999991	0.0220131	0.000220128	37	3.972	13.36	0.00191528	0.0999992	0.0191529	0.000191526	37
38	3.914	13.36	0.0018696	0.0999991	0.0186962	0.000186958	38	4.044	19.44	0.00406933	0.0999991	0.0406937	0.000406929	38	3.904	18.23	0.003514	0.0999991	0.0351403	0.000351397	38	3.927	17.01	0.00298694	0.0999992	0.0298696	0.000298691	38	3.85	15.8	0.00257	0.1	0.0257	0.000257	38	3.959	14.58	0.00220403	0.0999992	0.0220405	0.000220401	38	4.065	13.36	0.00191234	0.0999991	0.0191236	0.000191232	38
39	4.006	13.36	0.00186798	0.0999992	0.0186799	0.000186796	39	4.137	19.44	0.00406841	0.099999	0.0406846	0.000406837	39	3.996	18.23	0.00351927	0.0999991	0.035193	0.000351924	39	4.02	17.01	0.0029922	0.0999992	0.0299222	0.000299218	39	3.93	15.8	0.00256	0.1	0.0256	0.000256	39	4.052	14.58	0.00220352	0.0999992	0.0220354	0.000220351	39	4.157	13.36	0.00191173	0.0999992	0.0191175	0.000191172	39
40	4.099	13.36	0.00186727	0.0999991	0.0186729	0.000186725	40	4.229	19.44	0.00406821	0.099999	0.0406825	0.000406817	40	4.089	18.23	0.00351897	0.0999991	0.03519	0.000351894	40	4.113	17.01	0.00298663	0.0999992	0.0298665	0.000298661	40	4.02	15.8	0.00256	0.1	0.0256	0.000256	40	4.145	14.58	0.00220271	0.0999992	0.0220273	0.00022027	40	4.254	13.36	0.00191558	0.0999991	0.019156	0.000191556	40
41	4.192	13.36	0.00186626	0.0999991	0.0186627	0.000186624	41	4.398	19.44	0.00406224	0.0999991	0.0406227	0.00040622	41	4.182	18.23	0.00351593	0.0999991	0.0351596	0.00035159	41	4.206	17.01	0.00299402	0.0999992	0.0299405	0.0002994	41	4.11	15.8	0.00257	0.1	0.0257	0.000257	41	4.272	14.58	0.00220241	0.0999992	0.0220243	0.000220239								41
42	4.328	13.36	0.00186271	0.099999	0.0186273	0.000186269								42	4.293	18.23	0.00351502	0.0999991	0.0351505	0.000351498	42	4.379	17.01	0.00298754	0.0999991	0.0298757	0.000298752	42	4.21	15.8	0.00256	0.1	0.0256	0.000256															42
43	4.494	13.36	0.00200937	0.0999991	0.0200939	0.000200935																						43	4.36	15.8	0.00256	0.1	0.0256	0.000256															43
44	4.653	14.38	0.00222054	0.0999991	0.0222056	0.000222052
45	4.791	14.58	0.00222348	0.0999991	0.022235	0.000222346
46	4.883	14.58	0.00222378	0.0999991	0.022238	0.000222376
47	4.976	14.58	0.00221649	0.099999	0.0221651	0.000221647
48	5.068	14.58	0.00221436	0.099999	0.0221438	0.000221434
49	5.161	14.58	0.00221406	0.0999991	0.0221408	0.000221404
50	5.254	14.58	0.00221223	0.0999991	0.0221225	0.000221221
51	5.347	14.58	0.00221223	0.0999991	0.0221225	0.000221221
52	5.44	14.58	0.00221092	0.0999991	0.0221094	0.00022109
53	5.533	14.58	0.00220586	0.0999992	0.0220587	0.000220584
54	5.626	14.58	0.00221213	0.0999991	0.0221215	0.000221211
55	5.718	14.58	0.00221082	0.0999991	0.0221083	0.00022108
56	5.864	14.58	0.00220362	0.0999991	0.0220364	0.00022036
57	6.032	14.58	0.00237408	0.0999992	0.023741	0.000237406
58	6.189	15.6	0.00261543	0.0999991	0.0261546	0.000261541
59	6.334	15.8	0.0026123	0.0999991	0.0261232	0.000261227
60	6.427	15.8	0.00261422	0.0999991	0.0261424	0.00026142
61	6.513	15.8	0.00261229	0.0999991	0.0261232	0.000261227
62	6.599	15.8	0.00261776	0.0999991	0.0261779	0.000261774
63	6.685	15.8	0.00261138	0.0999991	0.0261141	0.000261136
64	6.77	15.8	0.00261179	0.0999991	0.0261181	0.000261177
65	6.855	15.8	0.00261108	0.0999991	0.026111	0.000261106
66	6.948	15.8	0.00260784	0.0999991	0.0260786	0.000260781
67	7.048	15.8	0.00260834	0.0999991	0.0260837	0.000260832
68	7.141	15.8	0.00260804	0.099999	0.0260807	0.000260801
69	7.227	15.8	0.00260672	0.0999992	0.0260675	0.00026067
70	7.313	15.8	0.00260389	0.0999992	0.0260391	0.000260387
71	7.455	15.8	0.00260277	0.0999991	0.026028	0.000260275
72	7.572	15.8	0.00278366	0.0999991	0.0278369	0.000278364
73	7.729	16.82	0.00303555	0.0999991	0.0303558	0.000303552
74	7.833	17.01	0.00303747	0.0999991	0.030375	0.000303744
75	7.926	17.01	0.0030397	0.0999991	0.0303973	0.000303967
76	8.019	17.01	0.0030398	0.0999991	0.0303983	0.000303978
77	8.112	17.01	0.00304629	0.0999992	0.0304631	0.000304626
78	8.204	17.01	0.00304193	0.0999991	0.0304196	0.00030419
79	8.297	17.01	0.00304223	0.0999991	0.0304226	0.00030422
80	8.389	17.01	0.0030472	0.0999991	0.0304722	0.000304717
81	8.482	17.01	0.00304568	0.0999991	0.0304571	0.000304565
82	8.574	17.01	0.00304629	0.0999991	0.0304631	0.000304626
83	8.668	17.01	0.00304841	0.0999991	0.0304844	0.000304839
84	8.761	17.01	0.00304608	0.0999991	0.0304611	0.000304605
85	8.854	17.01	0.0030478	0.0999991	0.0304783	0.000304778
86	8.99	17.01	0.00305023	0.0999991	0.0305026	0.000305021
87	9.098	17.01	0.00322494	0.0999991	0.0322497	0.000322492
88	9.192	17.01	0.00340837	0.0999992	0.0340839	0.000340834
89	9.356	18.04	0.00351512	0.0999991	0.0351515	0.000351508
90	9.449	18.23	0.00351947	0.0999991	0.035195	0.000351944
91	9.542	18.23	0.00351947	0.0999991	0.035195	0.000351944
92	9.635	18.23	0.00351623	0.0999991	0.0351626	0.00035162
93	9.728	18.23	0.00352525	0.0999991	0.0352528	0.000352521
94	9.821	18.23	0.00352008	0.0999991	0.0352011	0.000352004
95	9.909	18.23	0.00352676	0.099999	0.035268	0.000352673
96	9.995	18.23	0.00352271	0.0999991	0.0352274	0.000352268
97	10.081	18.23	0.00352808	0.0999991	0.0352811	0.000352805
98	10.167	18.23	0.00353082	0.0999991	0.0353085	0.000353078
99	10.252	18.23	0.0035298	0.0999991	0.0352983	0.000352977
100	10.338	18.23	0.00352697	0.0999991	0.03527	0.000352693
101	10.516	18.23	0.00352909	0.099999	0.0352913	0.000352906
102	10.634	18.23	0.00373722	0.099999	0.0373726	0.000373719
103	10.792	19.25	0.00401595	0.099999	0.0401599	0.000401591
104	10.925	19.44	0.00401788	0.0999991	0.0401791	0.000401784
105	11.018	19.44	0.00402355	0.099999	0.0402359	0.000402351
106	11.111	19.44	0.00402061	0.099999	0.0402065	0.000402057
107	11.203	19.44	0.00402223	0.0999991	0.0402227	0.00040222
108	11.295	19.44	0.0040195	0.0999992	0.0401953	0.000401947
109	11.388	19.44	0.00402071	0.0999991	0.0402075	0.000402068
110	11.48	19.44	0.00402618	0.0999991	0.0402622	0.000402615
111	11.573	19.44	0.00402537	0.0999991	0.0402541	0.000402533
112	11.665	19.44	0.00402649	0.0999991	0.0402652	0.000402645
113	11.757	19.44	0.0040274	0.099999	0.0402744	0.000402736
114	11.851	19.44	0.00403094	0.099999	0.0403098	0.00040309
115	12.006	19.44	0.00402679	0.0999991	0.0402683	0.000402675
116	12.176	19.44	0.00426004	0.099999	0.0426008	0.000426
117	12.332	20.46	0.00456652	0.0999991	0.0456656	0.000456648
118	12.486	20.66	0.00457209	0.099999	0.0457213	0.000457204
119	12.579	20.66	0.00457351	0.0999991	0.0457355	0.000457347
120	12.672	20.66	0.00456723	0.0999991	0.0456727	0.000456719
121	12.765	20.66	0.00457351	0.0999991	0.0457355	0.000457346
122	12.858	20.66	0.0045728	0.0999991	0.0457284	0.000457276
123	12.95	20.66	0.00457351	0.0999991	0.0457355	0.000457346
124	13.042	20.66	0.00457695	0.0999991	0.0457699	0.000457691
125	13.135	20.66	0.00457624	0.099999	0.0457628	0.000457619
126	13.228	20.66	0.00457705	0.0999991	0.0457709	0.000457701
127	13.321	20.66	0.00457705	0.0999991	0.0457709	0.000457701
128	13.414	20.66	0.00458566	0.0999991	0.045857	0.000458562
129	13.558	20.66	0.00458343	0.0999991	0.0458347	0.000458339
130	13.714	20.66	0.00458201	0.0999991	0.0458205	0.000458197
131	13.802	20.66	0.0045812	0.099999	0.0458125	0.000458115
132	13.894	20.66	0.00458232	0.0999992	0.0458236	0.000458228
133	13.98	20.66	0.00458363	0.099999	0.0458368	0.000458359
134	14.066	20.66	0.00458495	0.099999	0.0458499	0.00045849
135	14.152	20.66	0.00458384	0.0999991	0.0458388	0.000458379
136	14.251	20.66	0.00458626	0.099999	0.0458631	0.000458622
137	14.343	20.66	0.00458768	0.099999	0.0458773	0.000458764
138	14.436	20.66	0.004589	0.0999991	0.0458904	0.000458896
139	14.529	20.66	0.00458323	0.0999991	0.0458327	0.000458319
140	14.622	20.66	0.00459022	0.099999	0.0459026	0.000459017
141	14.715	20.66	0.00458718	0.0999991	0.0458722	0.000458714
142	14.809	20.66	0.00458961	0.0999991	0.0458965	0.000458957
143	14.902	20.66	0.00459285	0.0999991	0.0459289	0.000459281
[truncated: 6 more columns]

## Sheet: Figure 6b
No.	Time (s)	Destination (mm)	Voltage (V)	Current (A)	Resistance (??)	Power (W)
1	0	18.26	0.00463468	0.0999986	0.0463474	0.000463461
2	0.095	18.26	0.0046518	0.0999986	0.0465186	0.000465173
3	0.19	18.26	0.00466182	0.0999986	0.0466189	0.000466176
4	0.285	18.26	0.00468704	0.0999986	0.0468711	0.000468698
5	0.38	18.26	0.00469464	0.0999986	0.0469471	0.000469458
6	0.476	18.26	0.00469576	0.0999987	0.0469582	0.00046957
7	0.571	18.26	0.00469677	0.0999986	0.0469684	0.000469671
8	0.666	18.26	0.00469677	0.0999985	0.0469684	0.00046967
9	0.76	18.26	0.00469252	0.0999986	0.0469258	0.000469245
10	0.855	18.26	0.00468877	0.0999986	0.0468883	0.00046887
11	0.95	18.26	0.00468927	0.0999986	0.0468934	0.000468921
12	1.045	18.26	0.00469312	0.0999986	0.0469319	0.000469306
13	1.183	18.26	0.00468877	0.0999986	0.0468883	0.00046887
14	1.33	18.26	0.00518209	0.0999985	0.0518216	0.000518201
15	1.491	20.46	0.00590546	0.0999986	0.0590554	0.000590538
16	1.638	21.94	0.00658497	0.0999986	0.0658506	0.000658487
17	1.76	22.96	0.0071726	0.0999986	0.071727	0.000717249
18	1.904	23.74	0.00713775	0.0999986	0.0713785	0.000713765
19	1.998	23.74	0.00712519	0.0999986	0.0712529	0.000712509
20	2.093	23.74	0.00711263	0.0999985	0.0711273	0.000711253
21	2.188	23.74	0.00710513	0.0999986	0.0710524	0.000710503
22	2.283	23.74	0.00709572	0.0999986	0.0709581	0.000709562
23	2.378	23.74	0.00708882	0.0999986	0.0708893	0.000708872
24	2.473	23.74	0.00708923	0.0999986	0.0708933	0.000708913
25	2.569	23.74	0.00707667	0.0999986	0.0707677	0.000707657
26	2.664	23.74	0.00707697	0.0999986	0.0707707	0.000707687
27	2.759	23.74	0.00707718	0.0999986	0.0707728	0.000707708
28	2.854	23.74	0.0070711	0.0999985	0.070712	0.000707099
29	2.996	23.74	0.00706482	0.0999986	0.0706492	0.000706472
30	3.17	23.74	0.0065174	0.0999985	0.065175	0.00065173
31	3.323	21.7	0.00577945	0.0999986	0.0577953	0.000577937
32	3.487	20.06	0.00504382	0.0999986	0.0504389	0.000504375
33	3.618	18.97	0.00456903	0.0999985	0.045691	0.000456897
34	3.762	18.26	0.0045973	0.0999986	0.0459736	0.000459723
35	3.857	18.26	0.00460833	0.0999985	0.046084	0.000460826
36	3.952	18.26	0.00461391	0.0999986	0.0461397	0.000461384
37	4.047	18.26	0.00462799	0.0999986	0.0462805	0.000462792
38	4.142	18.26	0.00463143	0.0999986	0.046315	0.000463137
39	4.237	18.26	0.00463741	0.0999985	0.0463748	0.000463734
40	4.332	18.26	0.00464643	0.0999986	0.0464649	0.000464637
41	4.427	18.26	0.00464885	0.0999985	0.0464892	0.000464879
42	4.522	18.26	0.00464805	0.0999986	0.0464811	0.000464798
43	4.617	18.26	0.00464754	0.0999986	0.046476	0.000464748
44	4.712	18.26	0.00465068	0.0999986	0.0465075	0.000465061
45	4.856	18.26	0.00465402	0.0999986	0.0465409	0.000465395
46	5.043	18.26	0.00510935	0.0999985	0.0510943	0.000510928
47	5.196	20.31	0.00581308	0.0999986	0.0581316	0.000581299
48	5.326	21.24	0.00640922	0.0999985	0.0640931	0.000640912
49	5.463	22.98	0.00707363	0.0999986	0.0707373	0.000707353
50	5.625	23.74	0.00713086	0.0999986	0.0713096	0.000713076
51	5.72	23.74	0.00711699	0.0999985	0.0711709	0.000711688
52	5.816	23.74	0.00710949	0.0999986	0.0710959	0.000710939
53	5.911	23.74	0.00709987	0.0999986	0.0709997	0.000709976
54	6.005	23.74	0.00709095	0.0999986	0.0709105	0.000709086
55	6.1	23.74	0.00708143	0.0999986	0.0708153	0.000708133
56	6.195	23.74	0.00708174	0.0999986	0.0708183	0.000708164
57	6.29	23.74	0.00707768	0.0999986	0.0707778	0.000707758
58	6.385	23.74	0.00707495	0.0999986	0.0707504	0.000707485
59	6.48	23.74	0.00707505	0.0999986	0.0707515	0.000707495
60	6.575	23.74	0.00706755	0.0999986	0.0706765	0.000706746
61	6.718	23.74	0.00706299	0.0999986	0.0706309	0.000706289
62	6.888	23.74	0.00651983	0.0999986	0.0651992	0.000651974
63	7.071	21.54	0.00564178	0.0999986	0.0564186	0.00056417
64	7.218	19.95	0.00497615	0.0999986	0.0497622	0.000497608
65	7.315	19.01	0.00459193	0.0999987	0.0459199	0.000459187
66	7.474	18.26	0.00457055	0.0999986	0.0457062	0.000457048
67	7.569	18.26	0.00458514	0.0999986	0.045852	0.000458508
68	7.664	18.26	0.00459517	0.0999987	0.0459523	0.000459511
69	7.759	18.26	0.00460651	0.0999986	0.0460658	0.000460645
70	7.854	18.26	0.00460601	0.0999986	0.0460607	0.000460594
71	7.949	18.26	0.00460915	0.0999986	0.0460921	0.000460908
72	8.044	18.26	0.0046213	0.0999986	0.0462137	0.000462124
73	8.139	18.26	0.00462536	0.0999986	0.0462542	0.000462529
74	8.234	18.26	0.0046286	0.0999986	0.0462866	0.000462853
75	8.329	18.26	0.00462941	0.0999985	0.0462947	0.000462934
76	8.424	18.26	0.00463427	0.0999986	0.0463433	0.00046342
77	8.565	18.26	0.00463913	0.0999987	0.046392	0.000463907
78	8.737	18.26	0.00509274	0.0999986	0.0509282	0.000509267
79	8.906	20.46	0.00586818	0.0999986	0.0586826	0.00058681
80	9.052	21.92	0.00654182	0.0999986	0.0654191	0.000654173
81	9.149	22.86	0.00701944	0.0999987	0.0701953	0.000701934
82	9.31	23.74	0.00712002	0.0999985	0.0712013	0.000711991
83	9.404	23.74	0.00710716	0.0999986	0.0710726	0.000710706
84	9.499	23.74	0.00709825	0.0999986	0.0709835	0.000709815
85	9.594	23.74	0.00709207	0.0999986	0.0709217	0.000709197
86	9.689	23.74	0.00708548	0.0999987	0.0708558	0.000708539
87	9.784	23.74	0.00707495	0.0999987	0.0707504	0.000707486
88	9.879	23.74	0.00706958	0.0999986	0.0706967	0.000706948
89	9.974	23.74	0.00706685	0.0999987	0.0706694	0.000706675
90	10.069	23.74	0.00706097	0.0999986	0.0706106	0.000706087
91	10.164	23.74	0.00706016	0.0999987	0.0706025	0.000706006
92	10.259	23.74	0.00706066	0.0999986	0.0706076	0.000706057
93	10.405	23.74	0.00705114	0.0999986	0.0705124	0.000705104
94	10.595	23.74	0.00643839	0.0999986	0.0643848	0.00064383
95	10.733	21.69	0.00576212	0.0999987	0.057622	0.000576205
96	10.829	20.75	0.00530872	0.0999987	0.0530878	0.000530865
97	10.96	20.04	0.00475198	0.0999986	0.0475204	0.000475191
98	11.117	18.26	0.00454736	0.0999986	0.0454742	0.000454729
99	11.212	18.26	0.00456194	0.0999987	0.04562	0.000456188
100	11.307	18.26	0.00457521	0.0999986	0.0457528	0.000457515
101	11.402	18.26	0.00458676	0.0999986	0.0458683	0.000458669
102	11.497	18.26	0.00458646	0.0999986	0.0458652	0.000458639
103	11.592	18.26	0.00459598	0.0999986	0.0459604	0.000459591
104	11.687	18.26	0.00459811	0.0999986	0.0459817	0.000459804
105	11.775	18.26	0.00460185	0.0999986	0.0460192	0.000460179
106	11.862	18.26	0.00461097	0.0999986	0.0461104	0.00046109
107	11.95	18.26	0.00461887	0.0999987	0.0461893	0.000461881
108	12.038	18.26	0.00462303	0.0999987	0.0462309	0.000462297
109	12.126	18.26	0.00462434	0.0999986	0.0462441	0.000462428
110	12.26	18.26	0.00462434	0.0999985	0.0462441	0.000462427
111	12.43	18.26	0.00508444	0.0999986	0.0508451	0.000508437
112	12.596	20.43	0.00585532	0.0999986	0.058554	0.000585524
113	12.743	21.89	0.00652358	0.0999985	0.0652367	0.000652348
114	12.873	22.81	0.00714596	0.0999986	0.0714606	0.000714586
115	13.026	23.74	0.00711395	0.0999986	0.0711405	0.000711384
116	13.121	23.74	0.00709501	0.0999986	0.070951	0.000709491
117	13.216	23.74	0.00707941	0.0999987	0.070795	0.000707931
118	13.311	23.74	0.00707505	0.0999986	0.0707515	0.000707495
119	13.406	23.74	0.0070708	0.0999986	0.0707089	0.00070707
120	13.501	23.74	0.00706238	0.0999985	0.0706249	0.000706228
121	13.596	23.74	0.00705408	0.0999986	0.0705418	0.000705398
122	13.691	23.74	0.00705297	0.0999986	0.0705307	0.000705287
123	13.786	23.74	0.00704952	0.0999986	0.0704962	0.000704942
124	13.881	23.74	0.00704466	0.0999986	0.0704476	0.000704456
125	13.976	23.74	0.00704061	0.0999986	0.0704071	0.000704051
126	14.13	23.74	0.00704192	0.0999986	0.0704202	0.000704182
127	14.266	23.74	0.00649704	0.0999986	0.0649713	0.000649696
128	14.421	21.69	0.00575685	0.0999985	0.0575694	0.000575677
129	14.524	20.69	0.00527396	0.0999985	0.0527404	0.000527388
130	14.686	19.06	0.00460824	0.0999986	0.046083	0.000460817
131	14.847	18.26	0.00455485	0.0999985	0.0455492	0.000455478
132	14.942	18.26	0.00457369	0.0999985	0.0457376	0.000457362
133	15.037	18.26	0.00458413	0.0999986	0.0458419	0.000458406
134	15.132	18.26	0.0045895	0.0999986	0.0458956	0.000458943
135	15.227	18.26	0.00459831	0.0999986	0.0459837	0.000459825
136	15.322	18.26	0.00460094	0.0999986	0.0460101	0.000460088
137	15.417	18.26	0.00460378	0.0999986	0.0460384	0.000460371
138	15.512	18.26	0.00460763	0.0999986	0.0460769	0.000460757
139	15.607	18.26	0.00461421	0.0999986	0.0461428	0.000461415
140	15.702	18.26	0.0046207	0.0999986	0.0462076	0.000462063
141	15.797	18.26	0.0046209	0.0999986	0.0462096	0.000462083
142	15.936	18.26	0.00462232	0.0999986	0.0462238	0.000462225
143	16.111	18.26	0.00510075	0.0999986	0.0510082	0.000510068
144	16.28	20.46	0.0058774	0.0999986	0.0587748	0.000587732
145	16.425	21.93	0.00654131	0.0999986	0.065414	0.000654121
146	16.524	22.88	0.00702947	0.0999986	0.0702956	0.000702937
147	16.657	23.62	0.00712023	0.0999986	0.0712033	0.000712013
148	16.752	23.74	0.00710554	0.0999987	0.0710564	0.000710545
149	16.847	23.74	0.00708933	0.0999985	0.0708943	0.000708922
150	16.942	23.74	0.00707566	0.0999986	0.0707576	0.000707555
151	17.037	23.74	0.00707191	0.0999985	0.0707201	0.00070718
152	17.132	23.74	0.00706654	0.0999987	0.0706664	0.000706645
153	17.227	23.74	0.00706137	0.0999986	0.0706147	0.000706128
154	17.322	23.74	0.00705986	0.0999986	0.0705995	0.000705976
155	17.417	23.74	0.00705407	0.0999985	0.0705418	0.000705397
156	17.512	23.74	0.0070482	0.0999986	0.070483	0.00070481
157	17.607	23.74	0.00704911	0.0999985	0.0704922	0.000704901
158	17.702	23.74	0.00704901	0.0999985	0.0704912	0.000704891
159	17.848	23.74	0.00703848	0.0999986	0.0703858	0.000703838
160	17.989	23.74	0.00648894	0.0999987	0.0648903	0.000648885
161	18.159	21.53	0.00568058	0.0999985	0.0568066	0.000568049
162	18.305	20.06	0.0050188	0.0999986	0.0501887	0.000501873
163	18.405	19.1	0.00461968	0.0999986	0.0461975	0.000461962
164	18.538	18.37	0.00455363	0.0999985	0.045537	0.000455357
165	18.634	18.26	0.00456518	0.0999985	0.0456525	0.000456511
166	18.729	18.26	0.00458179	0.0999985	0.0458186	0.000458173
167	18.824	18.26	0.00458727	0.0999986	0.0458733	0.00045872
168	18.919	18.26	0.00459598	0.0999986	0.0459604	0.000459592
169	19.014	18.26	0.00460064	0.0999985	0.046007	0.000460057
170	19.109	18.26	0.00461046	0.0999986	0.0461053	0.00046104
171	19.204	18.26	0.00461208	0.0999986	0.0461215	0.000461202
172	19.292	18.26	0.00461391	0.0999986	0.0461397	0.000461384
173	19.38	18.26	0.00461816	0.0999986	0.0461823	0.00046181
174	19.467	18.26	0.0046212	0.0999985	0.0462127	0.000462113
175	19.555	18.26	0.00462606	0.0999986	0.0462613	0.0004626
176	19.701	18.26	0.00463244	0.0999986	0.0463251	0.000463238
177	19.841	18.26	0.00511118	0.0999986	0.0511125	0.000511111
178	19.994	20.32	0.00581004	0.0999986	0.0581012	0.000580996
179	20.121	21.37	0.0063847	0.0999986	0.0638479	0.000638461
180	20.262	23	0.00707656	0.0999986	0.0707666	0.000707647
181	20.362	23.74	0.00712347	0.0999986	0.0712357	0.000712337
182	20.449	23.74	0.00710311	0.0999986	0.0710321	0.000710301
183	20.537	23.74	0.00709196	0.0999986	0.0709207	0.000709186
184	20.625	23.74	0.00708305	0.0999986	0.0708315	0.000708295
185	20.712	23.74	0.00707211	0.0999986	0.0707221	0.000707201
186	20.8	23.74	0.0070637	0.0999986	0.070638	0.000706361
187	20.887	23.74	0.00706351	0.0999987	0.070636	0.000706342
188	20.989	23.74	0.00705965	0.0999987	0.0705975	0.000705956
189	21.084	23.74	0.00705084	0.0999986	0.0705094	0.000705073
190	21.179	23.74	0.00704911	0.0999986	0.0704921	0.000704902
191	21.275	23.74	0.00704588	0.0999987	0.0704597	0.000704578
192	21.37	23.74	0.00704172	0.0999985	0.0704182	0.000704161
193	21.524	23.74	0.00703746	0.0999986	0.0703756	0.000703737
194	21.704	23.74	0.00646888	0.0999986	0.0646897	0.000646879
195	21.853	21.69	0.0057529	0.0999986	0.0575299	0.000575282
196	21.955	20.7	0.00528106	0.0999985	0.0528113	0.000528098
197	22.085	19.96	0.00473304	0.0999987	0.047331	0.000473298
198	22.219	18.26	0.00454736	0.0999986	0.0454742	0.000454729
199	22.344	18.26	0.00456528	0.0999985	0.0456535	0.000456522
200	22.439	18.26	0.00457369	0.0999986	0.0457376	0.000457363
201	22.534	18.26	0.00458028	0.0999986	0.0458034	0.000458022
202	22.629	18.26	0.00459163	0.0999987	0.0459169	0.000459157
203	22.724	18.26	0.00459577	0.0999985	0.0459584	0.000459571
204	22.819	18.26	0.00459881	0.0999986	0.0459888	0.000459875
205	22.914	18.26	0.00460094	0.0999986	0.0460101	0.000460088
206	23.009	18.26	0.00461168	0.0999986	0.0461174	0.000461162
207	23.104	18.26	0.00461665	0.0999986	0.0461671	0.000461658
208	23.199	18.26	0.00461624	0.0999986	0.046163	0.000461617
209	23.295	18.26	0.00462353	0.0999985	0.046236	0.000462346
210	23.449	18.26	0.00462505	0.0999986	0.0462512	0.000462499
211	23.592	18.26	0.00511068	0.0999986	0.0511075	0.00051106
212	23.762	20.49	0.00589502	0.0999985	0.0589511	0.000589494
213	23.908	21.96	0.00655995	0.0999986	0.0656004	0.000655985
214	24.01	22.94	0.00707373	0.0999986	0.0707383	0.000707363
215	24.141	23.68	0.0071183	0.0999986	0.071184	0.00071182
216	24.236	23.74	0.0071028	0.0999985	0.0710291	0.000710269
217	24.331	23.74	0.00708822	0.0999987	0.0708832	0.000708813
218	24.426	23.74	0.00707505	0.0999985	0.0707515	0.000707494
219	24.521	23.74	0.00706472	0.0999986	0.0706482	0.000706462
220	24.616	23.74	0.00705884	0.0999986	0.0705894	0.000705874
221	24.711	23.74	0.00705317	0.0999986	0.0705327	0.000705307
222	24.806	23.74	0.00705023	0.0999986	0.0705033	0.000705013
223	24.901	23.74	0.00705094	0.0999986	0.0705104	0.000705084
224	24.996	23.74	0.00704506	0.0999986	0.0704516	0.000704496
225	25.091	23.74	0.00703737	0.0999986	0.0703747	0.000703727
226	25.186	23.74	0.00704111	0.0999986	0.0704121	0.000704101
227	25.319	23.74	0.00703615	0.0999986	0.0703625	0.000703605
228	25.46	23.74	0.00648306	0.0999986	0.0648315	0.000648297
229	25.631	21.52	0.00567409	0.0999986	0.0567418	0.000567402
230	25.778	20.04	0.00499996	0.0999986	0.0500003	0.000499989
231	25.877	19.08	0.00459952	0.0999986	0.0459959	0.000459946
232	26.01	18.34	0.00454624	0.0999986	0.045463	0.000454618
233	26.106	18.26	0.00456356	0.0999986	0.0456363	0.00045635
234	26.202	18.26	0.00456944	0.0999986	0.045695	0.000456937
235	26.297	18.26	0.00457775	0.0999987	0.0457781	0.000457769
236	26.393	18.26	0.00458787	0.0999986	0.0458794	0.000458781
237	26.481	18.26	0.00459588	0.0999986	0.0459594	0.000459581
238	26.569	18.26	0.00460124	0.0999986	0.0460131	0.000460118
239	26.657	18.26	0.00460601	0.0999987	0.0460607	0.000460595
240	26.745	18.26	0.00460925	0.0999986	0.0460931	0.000460918
241	26.833	18.26	0.00460823	0.0999987	0.0460829	0.000460817
242	26.934	18.26	0.00461543	0.0999986	0.0461549	0.000461536
243	27.029	18.26	0.00461725	0.0999986	0.0461731	0.000461718
244	27.173	18.26	0.00462455	0.0999986	0.0462461	0.000462448
245	27.314	18.26	0.00511199	0.0999986	0.0511206	0.000511192
246	27.466	20.31	0.00581976	0.0999986	0.0581984	0.000581968
247	27.568	21.29	0.00628037	0.0999986	0.0628045	0.000628028
248	27.701	22.03	0.00690618	0.0999987	0.0690628	0.000690609
249	27.835	23.74	0.00712985	0.0999986	0.0712995	0.000712975
250	27.93	23.74	0.00710301	0.0999986	0.0710311	0.000710291
251	28.025	23.74	0.00709025	0.0999987	0.0709034	0.000709015
252	28.121	23.74	0.00707637	0.0999987	0.0707646	0.000707627
253	28.216	23.74	0.00706927	0.0999986	0.0706937	0.000706917
254	28.311	23.74	0.00706198	0.0999986	0.0706208	0.000706188
255	28.406	23.74	0.00705601	0.0999987	0.070561	0.000705592
256	28.501	23.74	0.00705155	0.0999986	0.0705164	0.000705145
257	28.596	23.74	0.00705257	0.0999987	0.0705266	0.000705247
258	28.691	23.74	0.00704456	0.0999986	0.0704466	0.000704446
259	28.786	23.74	0.00704264	0.0999986	0.0704273	0.000704254
260	28.881	23.74	0.00704446	0.0999986	0.0704456	0.000704436
261	29.034	23.74	0.0070401	0.0999986	0.070402	0.000704
262	29.177	23.74	0.00647931	0.0999986	0.0647941	0.000647922
263	29.329	21.69	0.00575817	0.0999986	0.0575825	0.000575809
264	29.428	20.72	0.00529261	0.0999986	0.0529268	0.000529253
265	29.564	19.99	0.00471825	0.0999986	0.0471831	0.000471818
266	29.717	18.26	0.00454979	0.0999986	0.0454985	0.000454972
267	29.812	18.26	0.0045583	0.0999986	0.0455836	0.000455823
268	29.907	18.26	0.00456994	0.0999986	0.0457001	0.000456988
269	30.002	18.26	0.00457866	0.0999986	0.0457872	0.000457859
270	30.097	18.26	0.00458311	0.0999986	0.0458318	0.000458305
271	30.192	18.26	0.00458798	0.0999986	0.0458804	0.000458791
272	30.28	18.26	0.00459638	0.0999986	0.0459645	0.000459632
273	30.368	18.26	0.00460145	0.0999986	0.0460151	0.000460138
274	30.456	18.26	0.0046055	0.0999986	0.0460557	0.000460543
275	30.545	18.26	0.00460763	0.0999986	0.0460769	0.000460756
276	30.633	18.26	0.00461148	0.0999987	0.0461154	0.000461142
277	30.734	18.26	0.00461421	0.0999986	0.0461428	0.000461414
278	30.924	18.26	0.00462525	0.0999986	0.0462532	0.000462519
279	31.031	18.26	0.00504017	0.0999986	0.0504024	0.00050401
280	31.126	18.26	0.00548882	0.0999986	0.054889	0.000548874
281	31.265	20.31	0.00612801	0.0999986	0.061281	0.000612793
282	31.395	22.27	0.00672668	0.0999986	0.0672678	0.000672659
283	31.496	23.25	0.00715964	0.0999986	0.0715973	0.000715954
284	31.63	23.74	0.00712104	0.0999987	0.0712114	0.000712095
285	31.724	23.74	0.00710472	0.0999985	0.0710483	0.000710462
286	31.82	23.74	0.00709187	0.0999986	0.0709196	0.000709177
287	31.915	23.74	0.00708022	0.0999986	0.0708031	0.000708012
288	32.01	23.74	0.00707434	0.0999986	0.0707444	0.000707425
289	32.105	23.74	0.00706988	0.0999986	0.0706998	0.000706978
290	32.2	23.74	0.00706259	0.0999987	0.0706268	0.00070625
291	32.295	23.74	0.00705864	0.0999987	0.0705873	0.000705854
292	32.391	23.74	0.00705631	0.0999986	0.0705641	0.000705621
293	32.479	23.74	0.00705469	0.0999987	0.0705478	0.00070546
294	32.567	23.74	0.00705205	0.0999986	0.0705215	0.000705195
295	32.655	23.74	0.00704952	0.0999986	0.0704962	0.000704943
296	32.805	23.74	0.00704172	0.0999986	0.0704182	0.000704163
297	32.941	23.74	0.00657028	0.0999987	0.0657037	0.000657019
298	33.036	23.74	0.00611545	0.0999986	0.0611553	0.000611537
299	33.187	21.68	0.00540565	0.0999987	0.0540573	0.000540558
300	33.326	19.84	0.00478875	0.0999987	0.0478881	0.000478869
301	33.471	18.26	0.00454746	0.0999987	0.0454752	0.00045474
302	33.572	18.26	0.00456144	0.0999986	0.045615	0.000456137
303	33.668	18.26	0.00456903	0.0999986	0.045691	0.000456897
304	33.763	18.26	0.00458048	0.0999986	0.0458054	0.000458042
305	33.858	18.26	0.00458676	0.0999986	0.0458683	0.00045867
306	33.947	18.26	0.00459659	0.0999986	0.0459665	0.000459652
307	34.035	18.26	0.00460185	0.0999985	0.0460192	0.000460178
308	34.124	18.26	0.00460702	0.0999985	0.0460709	0.000460695
309	34.211	18.26	0.00461117	0.0999986	0.0461124	0.000461111
310	34.299	18.26	0.00460884	0.0999985	0.0460891	0.000460877
311	34.399	18.26	0.00462242	0.0999986	0.0462248	0.000462235
312	34.494	18.26	0.004621	0.0999986	0.0462106	0.000462094
313	34.643	18.26	0.00462738	0.0999986	0.0462745	0.000462731
314	34.825	18.26	0.00512455	0.0999986	0.0512462	0.000512448
315	34.995	20.51	0.00591893	0.0999986	0.0591901	0.000591885
316	35.142	21.98	0.00660026	0.0999986	0.0660036	0.000660017
317	35.267	22.99	0.00717331	0.0999986	0.0717341	0.000717321
318	35.411	23.74	0.00712539	0.0999986	0.0712549	0.000712529
319	35.504	23.74	0.00710635	0.0999986	0.0710645	0.000710625
320	35.599	23.74	0.00709673	0.0999986	0.0709682	0.000709663
321	35.694	23.74	0.00708376	0.0999986	0.0708386	0.000708367
322	35.789	23.74	0.0070716	0.0999986	0.070717	0.00070715
323	35.885	23.74	0.0070714	0.0999985	0.070715	0.00070713
324	35.98	23.74	0.00706148	0.0999986	0.0706157	0.000706138
325	36.075	23.74	0.00705844	0.0999986	0.0705854	0.000705834
326	36.17	23.74	0.0070549	0.0999986	0.0705499	0.00070548
327	36.265	23.74	0.00705003	0.0999986	0.0705013	0.000704993
328	36.353	23.74	0.00705317	0.0999986	0.0705327	0.000705307
329	36.51	23.74	0.00705003	0.0999986	0.0705013	0.000704992
330	36.675	23.74	0.00657534	0.0999986	0.0657544	0.000657525
331	36.77	23.74	0.00612345	0.0999985	0.0612354	0.000612336
332	36.928	21.68	0.0053777	0.0999985	0.0537777	0.000537762
333	37.066	19.78	0.00477578	0.0999986	0.0477585	0.000477571
334	37.209	18.26	0.00455698	0.0999986	0.0455704	0.000455692
335	37.306	18.26	0.0045658	0.0999987	0.0456585	0.000456574
336	37.401	18.26	0.00457805	0.0999985	0.0457811	0.000457798
337	37.496	18.26	0.00459476	0.0999985	0.0459483	0.000459469
338	37.592	18.26	0.00459385	0.0999986	0.0459392	0.000459378
339	37.687	18.26	0.00460296	0.0999985	0.0460304	0.000460289
340	37.783	18.26	0.00460489	0.0999985	0.0460496	0.000460482
341	37.871	18.26	0.0046133	0.0999986	0.0461337	0.000461324
342	37.959	18.26	0.00461877	0.0999985	0.0461884	0.00046187
343	38.048	18.26	0.00462262	0.0999985	0.0462269	0.000462255
344	38.135	18.26	0.00462444	0.0999986	0.0462451	0.000462438
345	38.223	18.26	0.0046289	0.0999985	0.0462897	0.000462883
346	38.376	18.26	0.00463184	0.0999986	0.046319	0.000463178
347	38.541	18.26	0.00504878	0.0999986	0.0504885	0.000504871
348	38.637	18.26	0.00549622	0.0999985	0.054963	0.000549614
349	38.789	20.31	0.00619416	0.0999986	0.0619425	0.000619407
350	38.927	22.18	0.00685625	0.0999986	0.0685634	0.000685616
351	39.071	23.74	0.00714748	0.0999987	0.0714757	0.000714738
352	39.2	23.74	0.00712084	0.0999986	0.0712093	0.000712074
353	39.295	23.74	0.00709956	0.0999986	0.0709966	0.000709947
354	39.391	23.74	0.00709196	0.0999986	0.0709206	0.000709186
355	39.487	23.74	0.00708123	0.0999987	0.0708132	0.000708114
356	39.582	23.74	0.00707819	0.0999986	0.0707829	0.000707809
357	39.678	23.74	0.00706998	0.0999986	0.0707008	0.000706988
358	39.773	23.74	0.00706937	0.0999986	0.0706947	0.000706927
359	39.868	23.74	0.00706208	0.0999986	0.0706218	0.000706198
360	39.963	23.74	0.00705448	0.0999986	0.0705458	0.000705438
361	40.058	23.74	0.00705823	0.0999986	0.0705833	0.000705813
362	40.153	23.74	0.00705752	0.0999986	0.0705762	0.000705743
363	40.327	23.74	0.00705378	0.0999987	0.0705387	0.000705369
364	40.434	23.74	0.00657322	0.0999986	0.0657331	0.000657313
365	40.53	23.74	0.00611434	0.0999987	0.0611442	0.000611426
366	40.686	21.69	0.00537567	0.0999987	0.0537574	0.00053756
367	40.814	19.84	0.00481154	0.0999987	0.0481161	0.000481148
368	40.958	18.26	0.00455414	0.0999986	0.0455421	0.000455408
369	41.054	18.26	0.00457167	0.0999986	0.0457173	0.00045716
370	41.149	18.26	0.00457471	0.0999986	0.0457477	0.000457464
371	41.245	18.26	0.00458392	0.0999987	0.0458399	0.000458386
372	41.341	18.26	0.00459193	0.0999987	0.0459199	0.000459187
373	41.437	18.26	0.00459942	0.0999986	0.0459949	0.000459936
374	41.532	18.26	0.00460348	0.0999987	0.0460353	0.000460342
375	41.62	18.26	0.00461077	0.0999986	0.0461083	0.00046107
376	41.708	18.26	0.00461614	0.0999987	0.046162	0.000461608
377	41.796	18.26	0.00461766	0.0999987	0.0461772	0.00046176
378	41.884	18.26	0.00462221	0.0999986	0.0462228	0.000462215
379	41.971	18.26	0.00462606	0.0999986	0.0462613	0.0004626
380	42.125	18.26	0.00463477	0.0999986	0.0463484	0.000463471
381	42.314	18.26	0.00514744	0.0999986	0.0514751	0.000514737
382	42.482	20.51	0.00593717	0.0999986	0.0593725	0.000593708
383	42.629	21.99	0.0066266	0.0999986	0.0662669	0.00066265
384	42.733	23	0.00712772	0.0999987	0.0712782	0.000712763
385	42.867	23.74	0.00714272	0.0999988	0.0714281	0.000714264
386	42.962	23.74	0.00711871	0.0999986	0.0711881	0.000711861
387	43.057	23.74	0.00710321	0.0999986	0.0710331	0.00071031
388	43.152	23.74	0.00709734	0.0999987	0.0709743	0.000709725
389	43.248	23.74	0.00708294	0.0999985	0.0708305	0.000708284
390	43.336	23.74	0.00708284	0.0999986	0.0708295	0.000708274
391	43.424	23.74	0.00707788	0.0999986	0.0707798	0.000707779
392	43.513	23.74	0.00707424	0.0999986	0.0707433	0.000707414
393	43.601	23.74	0.00707039	0.0999986	0.0707048	0.000707029
394	43.689	23.74	0.00706826	0.0999986	0.0706836	0.000706816
395	43.792	23.74	0.00706259	0.0999987	0.0706268	0.00070625
396	43.887	23.74	0.00706057	0.0999988	0.0706065	0.000706048
397	44.058	23.74	0.00705651	0.0999987	0.070566	0.000705642
398	44.165	23.74	0.0065871	0.0999986	0.0658719	0.0006587
399	44.261	23.74	0.00612254	0.0999986	0.0612263	0.000612246
400	44.396	21.7	0.00548264	0.0999986	0.0548272	0.000548256
401	44.526	19.77	0.00490159	0.0999987	0.0490166	0.000490153
402	44.657	18.86	0.00455769	0.0999986	0.0455775	0.000455763
403	44.79	18.26	0.0045741	0.0999987	0.0457416	0.000457404
404	44.886	18.26	0.0045743	0.0999986	0.0457436	0.000457424
405	44.981	18.26	0.00458707	0.0999987	0.0458713	0.0004587
406	45.076	18.26	0.00459557	0.0999986	0.0459564	0.000459551
407	45.171	18.26	0.0045977	0.0999986	0.0459776	0.000459764
408	45.266	18.26	0.00460357	0.0999986	0.0460364	0.000460351
409	45.361	18.26	0.00461097	0.0999985	0.0461104	0.00046109
410	45.456	18.26	0.00461492	0.0999987	0.0461498	0.000461486
411	45.552	18.26	0.00462059	0.0999986	0.0462066	0.000462053
412	45.647	18.26	0.00462292	0.0999986	0.0462299	0.000462286
413	45.742	18.26	0.0046215	0.0999986	0.0462157	0.000462144
414	45.899	18.26	0.00462708	0.0999987	0.0462714	0.000462702
415	46.027	18.26	0.00504149	0.0999986	0.0504156	0.000504142
416	46.123	18.26	0.00549186	0.0999986	0.0549193	0.000549179
417	46.283	20.31	0.0062444	0.0999986	0.0624449	0.000624432
418	46.43	22.25	0.00694539	0.0999987	0.0694548	0.000694529
419	46.574	23.74	0.00715578	0.0999986	0.0715588	0.000715568
420	46.678	23.74	0.00713005	0.0999987	0.0713015	0.000712996
421	46.774	23.74	0.0071183	0.0999986	0.071184	0.00071182
422	46.87	23.74	0.00710888	0.0999986	0.0710898	0.000710878
423	46.966	23.74	0.00709763	0.0999986	0.0709773	0.000709753
424	47.054	23.74	0.00709399	0.0999986	0.0709409	0.000709388
425	47.142	23.74	0.00708822	0.0999987	0.0708831	0.000708812
426	47.231	23.74	0.00708204	0.0999987	0.0708213	0.000708194
427	47.319	23.74	0.00707778	0.0999987	0.0707788	0.000707769
428	47.408	23.74	0.00707201	0.0999985	0.0707211	0.00070719
429	47.511	23.74	0.00707363	0.0999986	0.0707372	0.000707353
430	47.607	23.74	0.00706613	0.0999986	0.0706623	0.000706604
431	47.75	23.74	0.00706836	0.0999987	0.0706846	0.000706827
432	47.938	23.74	0.0064859	0.0999986	0.0648599	0.000648581
433	48.087	21.69	0.00577712	0.0999987	0.0577719	0.000577704
434	48.189	20.69	0.00529514	0.0999986	0.0529521	0.000529506
435	48.322	19.95	0.00472544	0.0999986	0.047255	0.000472537
436	48.458	18.26	0.00455941	0.0999986	0.0455947	0.000455935
437	48.556	18.26	0.00457025	0.0999985	0.0457031	0.000457018
438	48.651	18.26	0.00458007	0.0999986	0.0458014	0.000458001
439	48.747	18.26	0.00458757	0.0999986	0.0458763	0.000458751
440	48.842	18.26	0.00459314	0.0999986	0.045932	0.000459308
441	48.937	18.26	0.00460074	0.0999986	0.046008	0.000460067
442	49.033	18.26	0.00460651	0.0999986	0.0460658	0.000460645
443	49.129	18.26	0.00460995	0.0999986	0.0461002	0.000460989
444	49.224	18.26	0.00461756	0.0999986	0.0461762	0.000461749
445	49.32	18.26	0.00462171	0.0999986	0.0462177	0.000462164
446	49.416	18.26	0.00462322	0.0999986	0.0462329	0.000462316
447	49.512	18.26	0.00463092	0.0999986	0.0463099	0.000463086
448	49.662	18.26	0.00463386	0.0999986	0.0463393	0.00046338
449	49.817	18.26	0.0051516	0.0999986	0.0515167	0.000515153
450	49.965	20.32	0.00585785	0.0999986	0.0585793	0.000585777
451	50.094	21.35	0.00646067	0.0999986	0.0646076	0.000646058
452	50.238	23.06	0.00716095	0.0999986	0.0716105	0.000716084
453	50.341	23.74	0.00716095	0.0999986	0.0716105	0.000716085
454	50.442	23.74	0.00713877	0.0999987	0.0713886	0.000713867
455	50.538	23.74	0.00712357	0.0999986	0.0712367	0.000712347
456	50.627	23.74	0.0071104	0.0999986	0.071105	0.00071103
457	50.715	23.74	0.0071022	0.0999987	0.0710229	0.00071021
458	50.803	23.74	0.00709429	0.0999987	0.0709439	0.00070942
459	50.892	23.74	0.00708791	0.0999986	0.0708801	0.000708781
460	50.981	23.74	0.0070871	0.0999986	0.070872	0.000708701
461	51.084	23.74	0.00708568	0.0999986	0.0708578	0.000708559
462	51.18	23.74	0.0070792	0.0999985	0.070793	0.000707909
463	51.268	23.74	0.00707474	0.0999986	0.0707484	0.000707464
464	51.357	23.74	0.00707221	0.0999987	0.0707231	0.000707212
465	51.512	23.74	0.00706785	0.0999986	0.0706796	0.000706775
466	51.704	23.74	0.00648305	0.0999985	0.0648315	0.000648296
467	51.873	21.45	0.0056671	0.0999986	0.0566718	0.000566702
468	52.021	20.7	0.00498344	0.0999986	0.0498351	0.000498337
469	52.157	18.93	0.00455688	0.0999986	0.0455694	0.000455682
470	52.3	18.26	0.00457288	0.0999986	0.0457294	0.000457282
471	52.395	18.26	0.00457704	0.0999986	0.045771	0.000457697
472	52.49	18.26	0.00458747	0.0999986	0.0458753	0.00045874
473	52.586	18.26	0.00459243	0.0999986	0.045925	0.000459237
474	52.673	18.26	0.00459983	0.0999986	0.0459989	0.000459976
475	52.761	18.26	0.00460682	0.0999986	0.0460688	0.000460675
476	52.85	18.26	0.00461107	0.0999986	0.0461114	0.0004611
477	52.939	18.26	0.00461594	0.0999987	0.04616	0.000461588
478	53.027	18.26	0.00461978	0.0999985	0.0461985	0.000461971
479	53.13	18.26	0.0046214	0.0999986	0.0462147	0.000462134
480	53.226	18.26	0.0046287	0.0999986	0.0462876	0.000462864
481	53.323	18.26	0.00463153	0.0999985	0.046316	0.000463146
482	53.585	18.26	0.00503956	0.0999986	0.0503963	0.000503949
483	53.68	18.26	0.00549145	0.0999986	0.0549153	0.000549138
484	53.836	20.31	0.00623204	0.0999986	0.0623213	0.000623196
485	53.973	22.19	0.00688957	0.0999986	0.0688967	0.000688947
486	54.117	23.74	0.00716854	0.0999986	0.0716865	0.000716844
487	54.22	23.74	0.00714657	0.0999986	0.0714666	0.000714647
488	54.316	23.74	0.00712914	0.0999986	0.0712924	0.000712904
489	54.412	23.74	0.00711759	0.0999986	0.0711769	0.000711749
490	54.5	23.74	0.00710695	0.0999986	0.0710705	0.000710685
491	54.589	23.74	0.00710158	0.0999986	0.0710169	0.000710148
492	54.678	23.74	0.00709743	0.0999985	0.0709754	0.000709733
493	54.766	23.74	0.00709338	0.0999986	0.0709348	0.000709329
494	54.855	23.74	0.00709024	0.0999986	0.0709034	0.000709015
495	54.958	23.74	0.00708376	0.0999986	0.0708386	0.000708366
496	55.054	23.74	0.0070797	0.0999986	0.070798	0.00070796
497	55.15	23.74	0.00708041	0.0999986	0.0708051	0.000708031
498	55.291	23.74	0.00707515	0.0999986	0.0707525	0.000707505
499	55.482	23.74	0.00648275	0.0999985	0.0648285	0.000648266
500	55.627	21.69	0.00577954	0.0999986	0.0577962	0.000577946
501	55.763	20.62	0.00515474	0.0999986	0.0515481	0.000515467
502	55.907	18.89	0.0045746	0.0999986	0.0457467	0.000457454
503	56.047	18.26	0.00456954	0.0999986	0.045696	0.000456947
504	56.143	18.26	0.00457876	0.0999985	0.0457882	0.000457869
505	56.239	18.26	0.00458737	0.0999985	0.0458743	0.00045873
506	56.335	18.26	0.00459831	0.0999986	0.0459837	0.000459824
507	56.43	18.26	0.00460084	0.0999986	0.046009	0.000460078
508	56.527	18.26	0.00460975	0.0999986	0.0460982	0.000460969
509	56.622	18.26	0.00460925	0.0999986	0.0460931	0.000460919
510	56.711	18.26	0.00462019	0.0999986	0.0462025	0.000462012
511	56.798	18.26	0.00462262	0.0999985	0.0462268	0.000462255
512	56.887	18.26	0.00462586	0.0999986	0.0462593	0.000462579
513	56.975	18.26	0.0046293	0.0999986	0.0462937	0.000462924
514	57.064	18.26	0.00463072	0.0999986	0.0463079	0.000463066
515	57.226	18.26	0.00463518	0.0999986	0.0463525	0.000463511
516	57.383	18.26	0.00516092	0.0999986	0.0516099	0.000516084
517	57.553	20.57	0.00598639	0.0999985	0.0598648	0.00059863
518	57.698	22.02	0.00666175	0.0999985	0.0666184	0.000666165
519	57.827	23.03	0.00719984	0.0999985	0.0719995	0.000719974
520	57.971	23.74	0.00715689	0.0999986	0.0715699	0.00071568
521	58.068	23.74	0.00714109	0.0999986	0.0714119	0.000714099
522	58.163	23.74	0.00712934	0.0999986	0.0712944	0.000712924
523	58.259	23.74	0.00711516	0.0999986	0.0711526	0.000711506
524	58.355	23.74	0.00711171	0.0999986	0.0711181	0.000711161
525	58.451	23.74	0.0071024	0.0999986	0.071025	0.00071023
526	58.547	23.74	0.00709733	0.0999986	0.0709743	0.000709723
527	58.642	23.74	0.00709207	0.0999986	0.0709216	0.000709197
528	58.738	23.74	0.00709217	0.0999986	0.0709226	0.000709207
529	58.834	23.74	0.00708872	0.0999986	0.0708882	0.000708861
530	58.93	23.74	0.00708578	0.0999986	0.0708588	0.000708569
531	59.072	23.74	0.00708274	0.0999986	0.0708284	0.000708264
532	59.265	23.74	0.00649167	0.0999986	0.0649176	0.000649158
533	59.433	21.46	0.00567359	0.0999986	0.0567367	0.00056735
534	59.579	19.99	0.00500694	0.0999986	0.0500701	0.000500687
535	59.717	18.93	0.00456295	0.0999986	0.0456302	0.000456289
536	59.862	18.26	0.00457511	0.0999986	0.0457517	0.000457505
537	59.959	18.26	0.0045824	0.0999986	0.0458247	0.000458234
538	60.054	18.26	0.00458554	0.0999986	0.0458561	0.000458548
539	60.15	18.26	0.00459638	0.0999986	0.0459645	0.000459632
540	60.246	18.26	0.00460094	0.0999986	0.04601	0.000460087
541	60.343	18.26	0.00460783	0.0999986	0.0460789	0.000460776
542	60.439	18.26	0.00461147	0.0999986	0.0461154	0.000461141
543	60.535	18.26	0.00461998	0.0999986	0.0462005	0.000461992
544	60.631	18.26	0.00461877	0.0999986	0.0461883	0.00046187
545	60.727	18.26	0.00462465	0.0999986	0.0462471	0.000462458
546	60.824	18.26	0.00462758	0.0999986	0.0462765	0.000462752
547	60.967	18.26	0.00463103	0.0999986	0.0463109	0.000463096
548	61.158	18.26	0.00514521	0.0999986	0.0514529	0.000514514
549	61.327	20.53	0.00596462	0.0999988	0.059647	0.000596455
550	61.473	22	0.00665921	0.0999986	0.066593	0.000665912
551	61.611	23.06	0.00720592	0.0999985	0.0720602	0.000720581
552	61.755	23.74	0.00716186	0.0999986	0.0716196	0.000716176
553	61.851	23.74	0.00714889	0.0999986	0.0714899	0.000714879
554	61.947	23.74	0.00713046	0.0999987	0.0713055	0.000713036
555	62.036	23.74	0.00712215	0.0999987	0.0712225	0.000712205
556	62.125	23.74	0.00711455	0.0999986	0.0711465	0.000711445
557	62.214	23.74	0.00710614	0.0999986	0.0710624	0.000710604
558	62.303	23.74	0.00710746	0.0999986	0.0710756	0.000710736
559	62.392	23.74	0.00710452	0.0999985	0.0710462	0.000710442
560	62.495	23.74	0.00709551	0.0999987	0.0709561	0.000709542
561	62.591	23.74	0.00709449	0.0999986	0.0709459	0.000709439
562	62.687	23.74	0.00709216	0.0999986	0.0709226	0.000709207
563	62.783	23.74	0.00709206	0.0999986	0.0709216	0.000709197
564	63.033	23.74	0.00662022	0.0999986	0.0662031	0.000662013
565	63.129	23.74	0.00614888	0.0999987	0.0614896	0.000614879
566	63.282	21.69	0.00542672	0.0999986	0.054268	0.000542665
567	63.422	19.84	0.00480728	0.0999986	0.0480735	0.000480722
568	63.566	18.26	0.00456559	0.0999986	0.0456565	0.000456553
569	63.67	18.26	0.00457784	0.0999986	0.0457791	0.000457778
570	63.766	18.26	0.0045826	0.0999986	0.0458267	0.000458254
571	63.862	18.26	0.00458848	0.0999987	0.0458854	0.000458842
572	63.959	18.26	0.00459567	0.0999986	0.0459574	0.000459561
573	64.054	18.26	0.00459881	0.0999986	0.0459888	0.000459875
574	64.15	18.26	0.0046058	0.0999986	0.0460587	0.000460574
575	64.246	18.26	0.0046058	0.0999986	0.0460587	0.000460574
576	64.343	18.26	0.00460965	0.0999986	0.0460972	0.000460958
577	64.439	18.26	0.00461928	0.0999987	0.0461934	0.000461921
578	64.535	18.26	0.00461775	0.0999986	0.0461782	0.000461769
579	64.631	18.26	0.00462313	0.0999987	0.0462319	0.000462307
580	64.799	18.26	0.00462647	0.0999986	0.0462653	0.00046264
581	64.907	18.26	0.00504392	0.0999987	0.0504398	0.000504386
582	65.003	18.26	0.00550513	0.0999986	0.055052	0.000550505
583	65.141	20.3	0.00617025	0.0999986	0.0617034	0.000617016
584	65.276	22.32	0.00681815	0.0999986	0.0681825	0.000681806
585	65.416	23.38	0.00719002	0.0999986	0.0719012	0.000718992
586	65.515	23.74	0.00717107	0.0999986	0.0717117	0.000717098
587	65.61	23.74	0.00715538	0.0999987	0.0715547	0.000715529
588	65.706	23.74	0.00714048	0.0999986	0.0714058	0.000714038
589	65.802	23.74	0.0071263	0.0999986	0.071264	0.00071262
590	65.898	23.74	0.00712073	0.0999986	0.0712083	0.000712063
591	65.994	23.74	0.00711293	0.0999986	0.0711303	0.000711282
592	66.09	23.74	0.00710898	0.0999986	0.0710908	0.000710888
593	66.186	23.74	0.00710583	0.0999985	0.0710594	0.000710572
594	66.282	23.74	0.00710371	0.0999986	0.0710381	0.000710362
595	66.378	23.74	0.00710047	0.0999986	0.0710057	0.000710037
596	66.474	23.74	0.00709419	0.0999986	0.0709429	0.000709409
597	66.612	23.74	0.0070947	0.0999986	0.070948	0.00070946
598	66.768	23.74	0.00650605	0.0999985	0.0650615	0.000650595
599	66.938	21.46	0.00567632	0.0999985	0.056764	0.000567623
600	67.084	19.98	0.00501049	0.0999986	0.0501056	0.000501042
601	67.221	18.93	0.00456002	0.0999986	0.0456008	0.000455995
602	67.364	18.26	0.00457723	0.0999986	0.045773	0.000457717
603	67.46	18.26	0.00458595	0.0999986	0.0458601	0.000458588
604	67.556	18.26	0.00458737	0.0999986	0.0458743	0.00045873
605	67.652	18.26	0.00460064	0.0999986	0.046007	0.000460057
606	67.748	18.26	0.00460094	0.0999986	0.04601	0.000460087
607	67.844	18.26	0.00460529	0.0999985	0.0460536	0.000460523
608	67.94	18.26	0.00460925	0.0999986	0.0460931	0.000460918
609	68.036	18.26	0.00461178	0.0999985	0.0461184	0.000461171
610	68.132	18.26	0.00461755	0.0999986	0.0461762	0.000461749
611	68.228	18.26	0.004621	0.0999986	0.0462106	0.000462093
612	68.324	18.26	0.00462201	0.0999986	0.0462208	0.000462194
613	68.467	18.26	0.0046292	0.0999986	0.0462927	0.000462913
614	68.659	18.26	0.00515635	0.0999985	0.0515643	0.000515628
615	68.827	20.54	0.0059711	0.0999985	0.0597118	0.000597101
616	68.973	22	0.00667542	0.0999985	0.0667552	0.000667532
617	69.073	22.97	0.00716216	0.0999985	0.0716227	0.000716205
618	69.209	23.71	0.00718546	0.0999985	0.0718556	0.000718535
619	69.305	23.74	0.00716003	0.0999986	0.0716013	0.000715993
620	69.401	23.74	0.00715324	0.0999985	0.0715335	0.000715313
621	69.498	23.74	0.00713936	0.0999984	0.0713948	0.000713925
622	69.594	23.74	0.00713157	0.0999986	0.0713167	0.000713148
623	69.69	23.74	0.00712407	0.0999985	0.0712418	0.000712397
624	69.786	23.74	0.00712073	0.0999985	0.0712084	0.000712062
625	69.882	23.74	0.00711242	0.0999984	0.0711253	0.000711231
626	69.978	23.74	0.00710979	0.0999985	0.0710989	0.000710969
627	70.074	23.74	0.0071106	0.0999984	0.0711071	0.000711049
628	70.17	23.74	0.0071029	0.0999985	0.0710301	0.000710279
629	70.266	23.74	0.00710675	0.0999985	0.0710686	0.000710664
630	70.522	23.74	0.00663328	0.0999985	0.0663338	0.000663319
631	70.619	23.74	0.00615434	0.0999985	0.0615444	0.000615425
632	70.774	21.69	0.00542024	0.0999985	0.0542032	0.000542016
633	70.896	19.77	0.00487738	0.0999986	0.0487745	0.000487731
634	71.04	18.26	0.00456295	0.0999984	0.0456302	0.000456288
635	71.175	18.26	0.00457896	0.0999985	0.0457903	0.000457889
636	71.271	18.26	0.00458676	0.0999985	0.0458683	0.000458669
637	71.368	18.26	0.0045904	0.0999985	0.0459047	0.000459033
638	71.464	18.26	0.00459496	0.0999985	0.0459503	0.000459489
639	71.56	18.26	0.00460904	0.0999985	0.0460911	0.000460897
640	71.656	18.26	0.00460904	0.0999985	0.0460911	0.000460897
641	71.752	18.26	0.00461319	0.0999985	0.0461326	0.000461313
642	71.849	18.26	0.00461968	0.0999985	0.0461975	0.000461961
643	71.945	18.26	0.00462414	0.0999985	0.046242	0.000462407
644	72.041	18.26	0.00462545	0.0999985	0.0462552	0.000462539
645	72.137	18.26	0.00463072	0.0999985	0.0463079	0.000463065
646	72.283	18.26	0.00463346	0.0999985	0.0463352	0.000463339
647	72.439	18.26	0.00515231	0.0999985	0.0515238	0.000515223
648	72.601	20.47	0.00594061	0.0999985	0.0594069	0.000594052
649	72.746	21.93	0.00663723	0.0999985	0.0663733	0.000663714
650	72.875	22.93	0.00723155	0.0999985	0.0723166	0.000723144
651	73.019	23.74	0.00718688	0.0999986	0.0718698	0.000718678
652	73.116	23.74	0.00716945	0.0999986	0.0716956	0.000716935
653	73.212	23.74	0.00715385	0.0999986	0.0715396	0.000715375
654	73.308	23.74	0.00714504	0.0999986	0.0714514	0.000714494
655	73.404	23.74	0.00713552	0.0999986	0.0713562	0.000713542
656	73.5	23.74	0.0071263	0.0999986	0.071264	0.00071262
657	73.588	23.74	0.0071259	0.0999986	0.07126	0.00071258
658	73.678	23.74	0.00712033	0.0999987	0.0712042	0.000712024
659	73.766	23.74	0.00711182	0.0999986	0.0711192	0.000711172
660	73.856	23.74	0.00711353	0.0999985	0.0711364	0.000711343
661	73.944	23.74	0.00711202	0.0999986	0.0711212	0.000711192
662	74.083	23.74	0.00710644	0.0999985	0.0710655	0.000710634
663	74.308	23.74	0.00651213	0.0999986	0.0651222	0.000651204
664	74.48	21.42	0.00568017	0.0999986	0.0568025	0.000568009
665	74.627	19.95	0.00500704	0.0999986	0.0500711	0.000500697
666	74.769	18.94	0.00456721	0.0999987	0.0456727	0.000456715
667	74.865	18.26	0.00458524	0.0999986	0.045853	0.000458517
668	74.961	18.26	0.00458655	0.0999985	0.0458662	0.000458648
669	75.057	18.26	0.00459628	0.0999986	0.0459634	0.000459621
670	75.153	18.26	0.00460063	0.0999986	0.046007	0.000460057
671	75.249	18.26	0.00460165	0.0999986	0.0460171	0.000460158
672	75.345	18.26	0.00461036	0.0999986	0.0461042	0.000461029
673	75.441	18.26	0.00461552	0.0999986	0.0461559	0.000461546
674	75.538	18.26	0.00461806	0.0999986	0.0461812	0.000461799
675	75.635	18.26	0.00462454	0.0999986	0.0462461	0.000462448
676	75.731	18.26	0.00463194	0.0999986	0.04632	0.000463187
677	75.828	18.26	0.00463427	0.0999987	0.0463433	0.00046342
678	75.965	18.26	0.00464055	0.0999986	0.0464061	0.000464048
679	76.13	18.26	0.00516223	0.0999986	0.051623	0.000516216
680	76.294	20.51	0.00596208	0.0999986	0.0596216	0.0005962
681	76.442	21.99	0.00667036	0.0999986	0.0667045	0.000667027
682	76.578	23.01	0.0072283	0.0999985	0.0722841	0.00072282
683	76.722	23.74	0.00718404	0.0999986	0.0718414	0.000718394
684	76.818	23.74	0.00716834	0.0999986	0.0716844	0.000716824
685	76.914	23.74	0.00715011	0.0999986	0.0715021	0.000715001
686	77.01	23.74	0.00714038	0.0999985	0.0714048	0.000714027
687	77.107	23.74	0.00713501	0.0999986	0.0713511	0.000713492
688	77.203	23.74	0.00712985	0.0999986	0.0712994	0.000712975
689	77.292	23.74	0.00712346	0.0999986	0.0712356	0.000712336
690	77.381	23.74	0.00711597	0.0999986	0.0711607	0.000711586
691	77.47	23.74	0.00711597	0.0999987	0.0711606	0.000711588
692	77.56	23.74	0.00711384	0.0999985	0.0711394	0.000711374
693	77.648	23.74	0.00711181	0.0999986	0.0711191	0.000711171
694	77.753	23.74	0.00710867	0.0999985	0.0710878	0.000710857
695	78.003	23.74	0.00663642	0.0999986	0.0663651	0.000663633
696	78.1	23.74	0.00615708	0.0999986	0.0615717	0.0006157
697	78.237	21.69	0.0055032	0.0999985	0.0550328	0.000550312
698	78.394	19.77	0.00481265	0.0999986	0.0481272	0.000481258
699	78.537	18.26	0.00457237	0.0999986	0.0457244	0.000457231
700	78.64	18.26	0.00458372	0.0999986	0.0458378	0.000458365
701	78.737	18.26	0.00458878	0.0999986	0.0458885	0.000458872
702	78.833	18.26	0.00459354	0.0999986	0.0459361	0.000459348
703	78.93	18.26	0.00460337	0.0999986	0.0460343	0.000460331
704	79.027	18.26	0.00461016	0.0999987	0.0461022	0.00046101
705	79.123	18.26	0.00460843	0.0999986	0.046085	0.000460837
706	79.219	18.26	0.00461421	0.0999986	0.0461427	0.000461414
707	79.316	18.26	0.00462018	0.0999986	0.0462025	0.000462012
708	79.412	18.26	0.00462343	0.0999987	0.0462349	0.000462337
709	79.509	18.26	0.00462879	0.0999986	0.0462886	0.000462873
710	79.607	18.26	0.00462991	0.0999986	0.0462998	0.000462984
711	79.746	18.26	0.0046367	0.0999986	0.0463676	0.000463663
712	79.905	18.26	0.00516801	0.0999986	0.0516808	0.000516794
713	80.05	20.32	0.00586757	0.0999985	0.0586765	0.000586748
714	80.19	21.37	0.00654353	0.0999985	0.0654362	0.000654343
715	80.334	23.16	0.00723094	0.0999987	0.0723104	0.000723085
716	80.463	23.74	0.00719072	0.0999985	0.0719083	0.000719062
717	80.56	23.74	0.00717259	0.0999986	0.0717269	0.000717249
718	80.656	23.74	0.00716327	0.0999986	0.0716337	0.000716317
719	80.744	23.74	0.00714838	0.0999986	0.0714848	0.000714828
720	80.834	23.74	0.007142	0.0999986	0.071421	0.00071419
721	80.922	23.74	0.00713795	0.0999985	0.0713805	0.000713784
722	81.012	23.74	0.00713126	0.0999986	0.0713136	0.000713116
723	81.101	23.74	0.00712701	0.0999987	0.0712711	0.000712692
724	81.205	23.74	0.00711951	0.0999986	0.0711961	0.000711941
725	81.302	23.74	0.00711738	0.0999986	0.0711748	0.000711728
726	81.398	23.74	0.0071183	0.0999986	0.071184	0.000711819
727	81.575	23.74	0.00711171	0.0999986	0.0711181	0.000711161
728	81.683	23.74	0.00663227	0.0999987	0.0663236	0.000663218
729	81.779	23.74	0.00615211	0.0999986	0.061522	0.000615203
730	81.936	21.69	0.00540757	0.0999986	0.0540765	0.000540749
731	82.069	19.79	0.00482136	0.0999985	0.0482143	0.000482129
732	82.213	18.26	0.00457166	0.0999986	0.0457173	0.00045716
733	82.312	18.26	0.00458078	0.0999986	0.0458084	0.000458072
734	82.41	18.26	0.00459091	0.0999986	0.0459097	0.000459085
735	82.506	18.26	0.00459719	0.0999987	0.0459725	0.000459713
736	82.603	18.26	0.00460469	0.0999986	0.0460475	0.000460462
737	82.7	18.26	0.00460813	0.0999986	0.0460819	0.000460807
738	82.796	18.26	0.00461087	0.0999986	0.0461093	0.00046108
739	82.893	18.26	0.00461927	0.0999986	0.0461934	0.000461921
740	82.99	18.26	0.00462606	0.0999986	0.0462612	0.000462599
741	83.086	18.26	0.00462839	0.0999986	0.0462845	0.000462833
742	83.183	18.26	0.00463042	0.0999986	0.0463048	0.000463035
743	83.28	18.26	0.00463447	0.0999986	0.0463453	0.00046344
744	83.419	18.26	0.00463528	0.0999985	0.0463534	0.000463521
745	83.583	18.26	0.005183	0.0999986	0.0518307	0.000518292
746	83.723	20.32	0.00587446	0.0999986	0.0587454	0.000587437
747	83.851	21.33	0.00648762	0.0999986	0.064877	0.000648753
748	83.994	23.03	0.00719265	0.0999986	0.0719275	0.000719255
749	84.094	23.74	0.0072123	0.0999986	0.072124	0.00072122
750	84.197	23.74	0.00719073	0.0999987	0.0719082	0.000719063
751	84.294	23.74	0.00716844	0.0999986	0.0716854	0.000716834
752	84.39	23.74	0.00715841	0.0999986	0.0715851	0.000715831
753	84.487	23.74	0.00714869	0.0999986	0.0714879	0.000714858
754	84.584	23.74	0.0071426	0.0999985	0.0714271	0.00071425
755	84.68	23.74	0.00713744	0.0999985	0.0713755	0.000713734
756	84.777	23.74	0.00713329	0.0999986	0.0713339	0.000713319
757	84.874	23.74	0.00712984	0.0999986	0.0712994	0.000712974
758	84.97	23.74	0.00712468	0.0999986	0.0712478	0.000712458
759	85.06	23.74	0.0071183	0.0999986	0.071184	0.000711819
760	85.149	23.74	0.00712093	0.0999986	0.0712103	0.000712083
761	85.303	23.74	0.00711627	0.0999986	0.0711637	0.000711617
762	85.467	23.74	0.00650027	0.0999986	0.0650037	0.000650018
763	85.609	21.68	0.00580284	0.0999986	0.0580292	0.000580276
764	85.712	20.69	0.00532238	0.0999986	0.0532246	0.000532231
765	85.863	19.94	0.00467752	0.0999987	0.0467758	0.000467746
766	85.997	18.26	0.00458219	0.0999985	0.0458226	0.000458213
767	86.094	18.26	0.00458797	0.0999986	0.0458804	0.000458791
768	86.19	18.26	0.00459699	0.0999986	0.0459705	0.000459692
769	86.287	18.26	0.0045979	0.0999986	0.0459796	0.000459783
770	86.383	18.26	0.00460681	0.0999985	0.0460688	0.000460674
771	86.48	18.26	0.0046136	0.0999986	0.0461367	0.000461353
772	86.577	18.26	0.0046212	0.0999986	0.0462126	0.000462113
773	86.666	18.26	0.00462221	0.0999986	0.0462227	0.000462215
774	86.756	18.26	0.00462758	0.0999986	0.0462765	0.000462751
775	86.845	18.26	0.00463335	0.0999986	0.0463342	0.000463329
776	86.934	18.26	0.00462778	0.0999986	0.0462785	0.000462771
777	87.024	18.26	0.00463477	0.0999985	0.0463484	0.00046347
778	87.177	18.26	0.00463761	0.0999986	0.0463767	0.000463755
779	87.347	18.26	0.00517894	0.0999986	0.0517902	0.000517887
780	87.513	18.26	0.00598751	0.0999986	0.0598759	0.000598742
781	87.659	22.01	0.00669619	0.0999985	0.0669628	0.000669609
782	87.798	23.05	0.007244	0.0999985	0.0724411	0.000724389
783	87.943	23.74	0.00719701	0.0999986	0.0719711	0.00071969
784	88.041	23.74	0.00717938	0.0999986	0.0717949	0.000717928
785	88.137	23.74	0.00717006	0.0999985	0.0717016	0.000716996
786	88.226	23.74	0.00715942	0.0999985	0.0715953	0.000715931
787	88.316	23.74	0.00715011	0.0999985	0.0715021	0.000715
788	88.404	23.74	0.00714535	0.0999985	0.0714545	0.000714524
789	88.494	23.74	0.00714078	0.0999985	0.0714089	0.000714068
790	88.584	23.74	0.00713765	0.0999986	0.0713775	0.000713754
791	88.687	23.74	0.00713025	0.0999985	0.0713035	0.000713014
792	88.784	23.74	0.00712762	0.0999985	0.0712772	0.000712751
793	88.88	23.74	0.00712914	0.0999985	0.0712924	0.000712903
794	89.011	23.74	0.00712154	0.0999985	0.0712165	0.000712143
795	89.217	23.74	0.00665202	0.0999985	0.0665212	0.000665192
796	89.314	23.74	0.00617501	0.0999985	0.061751	0.000617492
797	89.47	21.69	0.0054253	0.0999985	0.0542538	0.000542522
798	89.608	19.8	0.00481974	0.0999985	0.0481981	0.000481967
799	89.751	18.26	0.00457855	0.0999985	0.0457862	0.000457848
800	89.85	18.26	0.00458716	0.0999985	0.0458723	0.000458709
801	89.946	18.26	0.0045904	0.0999985	0.0459047	0.000459033
802	90.043	18.26	0.00460114	0.0999986	0.0460121	0.000460107
803	90.14	18.26	0.00460489	0.0999986	0.0460496	0.000460482
804	90.237	18.26	0.00460965	0.0999985	0.0460972	0.000460958
805	90.334	18.26	0.00461512	0.0999985	0.0461519	0.000461505
806	90.432	18.26	0.00461877	0.0999985	0.0461883	0.00046187
807	90.528	18.26	0.00462434	0.0999985	0.0462441	0.000462427
808	90.625	18.26	0.00463092	0.0999986	0.0463099	0.000463086
809	90.715	18.26	0.0046368	0.0999986	0.0463686	0.000463674
810	90.805	18.26	0.00463396	0.0999985	0.0463403	0.000463389
811	90.982	18.26	0.00464055	0.0999985	0.0464061	0.000464048
812	91.089	18.26	0.00505648	0.0999985	0.0505655	0.00050564
813	91.186	18.26	0.00552832	0.0999986	0.055284	0.000552825
814	91.324	20.3	0.0062056	0.0999986	0.0620569	0.000620552
815	91.455	22.29	0.00684074	0.0999986	0.0684084	0.000684065
816	91.591	23.32	0.0072359	0.0999985	0.0723601	0.000723579
817	91.688	23.74	0.00720957	0.0999986	0.0720967	0.000720947
818	91.785	23.74	0.00719083	0.0999986	0.0719093	0.000719072
819	91.882	23.74	0.00717462	0.0999985	0.0717472	0.000717451
820	91.978	23.74	0.00716854	0.0999985	0.0716865	0.000716843
821	92.075	23.74	0.00716044	0.0999986	0.0716054	0.000716034
822	92.172	23.74	0.00715385	0.0999985	0.0715396	0.000715374
823	92.269	23.74	0.00714555	0.0999986	0.0714565	0.000714545
824	92.367	23.74	0.00714534	0.0999986	0.0714544	0.000714524
825	92.463	23.74	0.00713694	0.0999986	0.0713704	0.000713684
826	92.56	23.74	0.0071342	0.0999986	0.071343	0.00071341
827	92.657	23.74	0.00713136	0.0999986	0.0713146	0.000713127
828	92.795	23.74	0.00712903	0.0999986	0.0712913	0.000712893
829	92.962	23.74	0.00653532	0.0999985	0.0653542	0.000653523
830	93.129	21.48	0.00571096	0.0999985	0.0571104	0.000571088
831	93.274	20.01	0.00504554	0.0999986	0.0504561	0.000504547
832	93.411	18.97	0.00457734	0.0999986	0.045774	0.000457727
833	93.555	18.26	0.00459111	0.0999986	0.0459118	0.000459105
834	93.651	18.26	0.004598	0.0999986	0.0459807	0.000459793
835	93.748	18.26	0.00460225	0.0999985	0.0460232	0.000460218
836	93.845	18.26	0.00461016	0.0999986	0.0461022	0.000461009
837	93.942	18.26	0.00461401	0.0999985	0.0461407	0.000461394
838	94.039	18.26	0.00461796	0.0999986	0.0461802	0.000461789
839	94.136	18.26	0.00462383	0.0999986	0.046239	0.000462376
840	94.233	18.26	0.0046293	0.0999986	0.0462937	0.000462924
841	94.33	18.26	0.00462971	0.0999986	0.0462977	0.000462964
842	94.428	18.26	0.00463487	0.0999986	0.0463494	0.000463481
843	94.524	18.26	0.00463436	0.0999986	0.0463443	0.00046343
844	94.658	18.26	0.00464399	0.0999985	0.0464406	0.000464392
845	94.848	18.26	0.00516385	0.0999985	0.0516392	0.000516377
846	95.017	20.53	0.0059872	0.0999986	0.0598728	0.000598712
847	95.162	22	0.00670277	0.0999986	0.0670286	0.000670268
848	95.296	23	0.00726042	0.0999986	0.0726052	0.000726031
849	95.441	23.74	0.00721129	0.0999986	0.0721139	0.000721118
850	95.537	23.74	0.00719478	0.0999987	0.0719487	0.000719468
851	95.635	23.74	0.00718292	0.0999986	0.0718303	0.000718282
852	95.731	23.74	0.00717036	0.0999986	0.0717046	0.000717026
853	95.828	23.74	0.00716388	0.0999987	0.0716398	0.000716378
854	95.925	23.74	0.00715122	0.0999986	0.0715132	0.000715112
855	96.021	23.74	0.00715041	0.0999986	0.0715051	0.00071503
856	96.118	23.74	0.00715112	0.0999986	0.0715122	0.000715101
857	96.215	23.74	0.00714959	0.0999986	0.071497	0.000714949
858	96.311	23.74	0.00714423	0.0999987	0.0714432	0.000714413
859	96.408	23.74	0.007142	0.0999986	0.071421	0.00071419
860	96.546	23.74	0.00713582	0.0999986	0.0713592	0.000713572
861	96.736	23.74	0.00653188	0.0999986	0.0653197	0.000653179
862	96.879	21.68	0.00581682	0.0999986	0.058169	0.000581674
863	97.023	20.61	0.00514734	0.0999986	0.0514741	0.000514727
864	97.166	18.81	0.0045822	0.0999986	0.0458226	0.000458213
865	97.309	18.26	0.00458686	0.0999986	0.0458692	0.00045868
866	97.405	18.26	0.00459516	0.0999986	0.0459523	0.00045951
867	97.502	18.26	0.00460155	0.0999986	0.0460161	0.000460148
868	97.599	18.26	0.004606	0.0999986	0.0460607	0.000460594
869	97.696	18.26	0.00461056	0.0999985	0.0461063	0.000461049
870	97.793	18.26	0.00461674	0.0999986	0.0461681	0.000461667
871	97.89	18.26	0.00462211	0.0999986	0.0462217	0.000462205
872	97.987	18.26	0.00462646	0.0999986	0.0462653	0.00046264
873	98.077	18.26	0.00463163	0.0999986	0.046317	0.000463157
874	98.166	18.26	0.00463548	0.0999986	0.0463554	0.000463541
875	98.256	18.26	0.00464186	0.0999986	0.0464193	0.00046418
876	98.415	18.26	0.00464227	0.0999986	0.0464233	0.00046422
877	98.579	18.26	0.00518462	0.0999986	0.0518469	0.000518454
878	98.761	20.61	0.00607472	0.0999986	0.0607481	0.000607464
879	98.91	22.2	0.00681156	0.0999986	0.0681166	0.000681147
880	99.049	23.25	0.00724471	0.0999986	0.0724482	0.000724461
881	99.146	23.74	0.00721635	0.0999986	0.0721645	0.000721625
882	99.243	23.74	0.00720359	0.0999986	0.0720369	0.000720349
883	99.341	23.74	0.00718525	0.0999986	0.0718536	0.000718515
884	99.437	23.74	0.00717918	0.0999986	0.0717928	0.000717908
885	99.535	23.74	0.00716418	0.0999986	0.0716428	0.000716408
886	99.632	23.74	0.00715892	0.0999986	0.0715901	0.000715882
887	99.729	23.74	0.00715608	0.0999986	0.0715618	0.000715598
888	99.826	23.74	0.00714838	0.0999986	0.0714848	0.000714828
889	99.923	23.74	0.00714727	0.0999986	0.0714737	0.000714717
890	100.02	23.74	0.00714757	0.0999986	0.0714767	0.000714747
891	100.117	23.74	0.00714038	0.0999986	0.0714048	0.000714027
892	100.26	23.74	0.00714271	0.0999986	0.0714281	0.000714261
893	100.426	23.74	0.00651425	0.0999986	0.0651435	0.000651416
894	100.564	21.69	0.00583171	0.0999986	0.0583179	0.000583163
895	100.7	20.63	0.00519232	0.0999986	0.0519239	0.000519224
896	100.844	18.88	0.00459719	0.0999986	0.0459725	0.000459712
897	100.981	18.26	0.00459537	0.0999986	0.0459543	0.00045953
898	101.079	18.26	0.00460155	0.0999986	0.0460161	0.000460148
899	101.176	18.26	0.00461269	0.0999987	0.0461275	0.000461263
900	101.273	18.26	0.00461451	0.0999986	0.0461458	0.000461444
901	101.37	18.26	0.00462221	0.0999986	0.0462227	0.000462215
902	101.467	18.26	0.00462566	0.0999987	0.0462572	0.000462559
903	101.564	18.26	0.00463062	0.0999986	0.0463068	0.000463055
904	101.661	18.26	0.00463487	0.0999986	0.0463494	0.000463481
905	101.751	18.26	0.00463943	0.0999986	0.046395	0.000463936
906	101.841	18.26	0.00464318	0.0999986	0.0464324	0.000464312
907	101.931	18.26	0.00464531	0.0999986	0.0464537	0.000464524
908	102.088	18.26	0.00464794	0.0999986	0.04648	0.000464787
909	102.255	18.26	0.00519961	0.0999986	0.0519968	0.000519954
910	102.423	20.59	0.00602438	0.0999986	0.0602446	0.00060243
911	102.571	22.07	0.00675423	0.0999987	0.0675432	0.000675414
912	102.715	23.18	0.00726203	0.0999985	0.0726214	0.000726192
913	102.813	23.74	0.00723033	0.0999986	0.0723043	0.000723023
914	102.909	23.74	0.00721088	0.0999986	0.0721098	0.000721078
915	103.006	23.74	0.00719427	0.0999985	0.0719437	0.000719416
916	103.103	23.74	0.00718749	0.0999987	0.0718758	0.000718739
917	103.2	23.74	0.00717806	0.0999986	0.0717816	0.000717796
918	103.289	23.74	0.0071735	0.0999986	0.071736	0.000717341
919	103.379	23.74	0.00716682	0.0999986	0.0716692	0.000716672
920	103.47	23.74	0.00716712	0.0999986	0.0716722	0.000716702
921	103.56	23.74	0.00715851	0.0999986	0.0715861	0.000715841
922	103.663	23.74	0.00715294	0.0999986	0.0715304	0.000715285
923	103.76	23.74	0.00715132	0.0999986	0.0715142	0.000715122
924	103.899	23.74	0.00714473	0.0999986	0.0714483	0.000714463
925	104.056	23.74	0.00653553	0.0999986	0.0653562	0.000653544
926	104.199	21.68	0.00582077	0.0999986	0.0582085	0.000582068
927	104.346	20.59	0.00514055	0.0999985	0.0514063	0.000514047
928	104.49	18.78	0.00458352	0.0999987	0.0458358	0.000458346
929	104.641	18.26	0.00460063	0.0999986	0.046007	0.000460057
930	104.738	18.26	0.0046056	0.0999987	0.0460566	0.000460554
931	104.835	18.26	0.00461269	0.0999986	0.0461275	0.000461263
932	104.932	18.26	0.00461724	0.0999986	0.0461731	0.000461718
933	105.029	18.26	0.00462464	0.0999986	0.046247	0.000462458
934	105.126	18.26	0.00462707	0.0999986	0.0462714	0.000462701
935	105.223	18.26	0.00463376	0.0999986	0.0463382	0.000463369
936	105.32	18.26	0.00463619	0.0999986	0.0463625	0.000463613
937	105.418	18.26	0.00464338	0.0999986	0.0464345	0.000464332
938	105.515	18.26	0.00464946	0.0999986	0.0464952	0.00046494
939	105.612	18.26	0.00465118	0.0999986	0.0465125	0.000465112
940	105.779	18.26	0.0046527	0.0999986	0.0465277	0.000465263
941	105.89	18.26	0.00508757	0.0999986	0.0508764	0.00050875
942	106.021	18.26	0.00571906	0.0999986	0.0571914	0.000571898
943	106.158	21.35	0.00639563	0.0999986	0.0639572	0.000639555
944	106.288	22.34	0.00703827	0.0999986	0.0703837	0.000703817
945	106.435	23.74	0.00724887	0.0999986	0.0724897	0.000724876
946	106.536	23.74	0.00722618	0.0999986	0.0722628	0.000722608
947	106.634	23.74	0.00721068	0.0999986	0.0721078	0.000721057
948	106.731	23.74	0.00719741	0.0999985	0.0719751	0.00071973
949	106.829	23.74	0.00718799	0.0999986	0.0718809	0.000718789
950	106.926	23.74	0.00717938	0.0999986	0.0717948	0.000717928
951	107.023	23.74	0.00717583	0.0999986	0.0717593	0.000717573
952	107.121	23.74	0.00717046	0.0999986	0.0717056	0.000717037
953	107.219	23.74	0.00716681	0.0999985	0.0716692	0.000716671
954	107.316	23.74	0.00716175	0.0999986	0.0716185	0.000716165
955	107.413	23.74	0.00716155	0.0999986	0.0716165	0.000716145
956	107.51	23.74	0.00715942	0.0999987	0.0715952	0.000715933
957	107.649	23.74	0.00715365	0.0999986	0.0715375	0.000715355
958	107.809	23.74	0.00654596	0.0999986	0.0654605	0.000654587
959	107.977	21.44	0.00571704	0.0999986	0.0571712	0.000571696
960	108.123	19.98	0.00504087	0.0999986	0.0504094	0.00050408
961	108.262	18.92	0.00459162	0.0999986	0.0459168	0.000459155
962	108.407	18.26	0.00460023	0.0999986	0.0460029	0.000460017
963	108.504	18.26	0.00461006	0.0999987	0.0461012	0.000461
964	108.601	18.26	0.00461441	0.0999986	0.0461447	0.000461434
965	108.698	18.26	0.00461998	0.0999986	0.0462005	0.000461992
966	108.795	18.26	0.00462646	0.0999986	0.0462653	0.00046264
967	108.892	18.26	0.00463001	0.0999986	0.0463007	0.000462994
968	108.989	18.26	0.00463396	0.0999986	0.0463402	0.000463389
969	109.086	18.26	0.00463994	0.0999986	0.0464	0.000463987
970	109.183	18.26	0.00464389	0.0999986	0.0464395	0.000464382
971	109.28	18.26	0.00464845	0.0999986	0.0464851	0.000464838
972	109.377	18.26	0.00465321	0.0999986	0.0465327	0.000465314
973	109.537	18.26	0.00465787	0.0999986	0.0465793	0.00046578
974	109.725	18.26	0.00521622	0.0999986	0.0521629	0.000521615
975	109.864	20.32	0.00589816	0.0999986	0.0589824	0.000589807
976	110.004	21.39	0.0065885	0.0999986	0.065886	0.000658841
977	110.148	23.16	0.00728584	0.0999986	0.0728594	0.000728574
978	110.291	23.74	0.00724005	0.0999986	0.0724015	0.000723995
979	110.388	23.74	0.00722284	0.0999987	0.0722293	0.000722275
980	110.478	23.74	0.00720602	0.0999986	0.0720612	0.000720592
981	110.569	23.74	0.00719973	0.0999986	0.0719984	0.000719963
982	110.659	23.74	0.00719022	0.0999987	0.0719031	0.000719012
983	110.749	23.74	0.00718667	0.0999986	0.0718677	0.000718657
984	110.852	23.74	0.00717806	0.0999986	0.0717816	0.000717796
985	110.95	23.74	0.007174	0.0999986	0.0717411	0.00071739
986	111.047	23.74	0.00717046	0.0999986	0.0717056	0.000717036
987	111.144	23.74	0.00716742	0.0999987	0.0716752	0.000716733
988	111.241	23.74	0.00716742	0.0999987	0.0716752	0.000716733
989	111.399	23.74	0.00715922	0.0999986	0.0715932	0.000715912
990	111.56	23.74	0.00656338	0.0999986	0.0656347	0.000656329
991	111.727	21.47	0.00573497	0.0999987	0.0573504	0.000573489
992	111.873	20	0.00505556	0.0999987	0.0505563	0.00050555
993	112.006	19	0.00458817	0.0999987	0.0458823	0.000458811
994	112.15	18.26	0.00460205	0.0999987	0.0460211	0.000460199
995	112.247	18.26	0.00461086	0.0999986	0.0461093	0.00046108
996	112.345	18.26	0.00461603	0.0999987	0.0461609	0.000461597
997	112.442	18.26	0.00462312	0.0999987	0.0462318	0.000462306
998	112.539	18.26	0.00462505	0.0999987	0.0462511	0.000462499
999	112.636	18.26	0.00463173	0.0999986	0.046318	0.000463166
1000	112.734	18.26	0.00463669	0.0999986	0.0463676	0.000463663
1001	112.831	18.26	0.00464338	0.0999986	0.0464344	0.000464332
1002	112.928	18.26	0.00464662	0.0999987	0.0464668	0.000464656
1003	113.027	18.26	0.00465442	0.0999987	0.0465448	0.000465436
1004	113.124	18.26	0.00465705	0.0999986	0.0465712	0.000465699
1005	113.287	18.26	0.00465898	0.0999986	0.0465905	0.000465892
1006	113.473	18.26	0.00521136	0.0999986	0.0521143	0.000521129
1007	113.637	20.56	0.00602276	0.0999986	0.0602284	0.000602267
1008	113.785	22.03	0.00675413	0.0999986	0.0675422	0.000675404
1009	113.913	23.04	0.00728756	0.0999986	0.0728766	0.000728746
1010	114.058	23.74	0.00724137	0.0999987	0.0724147	0.000724128
1011	114.155	23.74	0.00722273	0.0999986	0.0722283	0.000722263
1012	114.253	23.74	0.00721169	0.0999986	0.0721179	0.000721159
1013	114.35	23.74	0.00720115	0.0999986	0.0720125	0.000720106
1014	114.441	23.74	0.00719325	0.0999986	0.0719335	0.000719315
1015	114.531	23.74	0.00718414	0.0999987	0.0718424	0.000718405
1016	114.62	23.74	0.00718151	0.0999987	0.071816	0.000718141
1017	114.711	23.74	0.00717634	0.0999987	0.0717643	0.000717625
1018	114.801	23.74	0.0071735	0.0999986	0.071736	0.00071734
1019	114.906	23.74	0.00717026	0.0999986	0.0717036	0.000717016
1020	115.004	23.74	0.00716722	0.0999986	0.0716732	0.000716712
1021	115.165	23.74	0.00715942	0.0999985	0.0715952	0.000715931
1022	115.365	23.74	0.00654404	0.0999986	0.0654413	0.000654394
1023	115.533	21.41	0.00570954	0.0999987	0.0570962	0.000570947
1024	115.682	19.92	0.00501869	0.0999986	0.0501876	0.000501862
1025	115.817	18.87	0.0045982	0.0999985	0.0459827	0.000459813
1026	115.914	18.26	0.00460499	0.0999987	0.0460505	0.000460493
1027	116.013	18.26	0.00461603	0.0999985	0.046161	0.000461596
1028	116.11	18.26	0.0046214	0.0999986	0.0462146	0.000462133
1029	116.207	18.26	0.00462727	0.0999986	0.0462734	0.000462721
1030	116.305	18.26	0.00463285	0.0999986	0.0463291	0.000463278
1031	116.402	18.26	0.00463487	0.0999985	0.0463494	0.00046348
1032	116.5	18.26	0.00464074	0.0999985	0.0464081	0.000464068
1033	116.595	18.26	0.0046445	0.0999986	0.0464456	0.000464443
1034	116.692	18.26	0.00465088	0.0999986	0.0465094	0.000465081
1035	116.79	18.26	0.004653	0.0999986	0.0465307	0.000465294
1036	116.887	18.26	0.00465756	0.0999986	0.0465763	0.00046575
1037	117.155	18.26	0.00507309	0.0999986	0.0507316	0.000507301
1038	117.253	18.26	0.00553967	0.0999986	0.0553974	0.000553959
1039	117.42	20.32	0.00637011	0.0999986	0.0637019	0.000637002
1040	117.56	22.33	0.00707119	0.0999987	0.0707129	0.00070711
1041	117.706	23.74	0.00726335	0.0999986	0.0726346	0.000726324
1042	117.834	23.74	0.00723246	0.0999987	0.0723256	0.000723236
1043	117.933	23.74	0.00721544	0.0999986	0.0721554	0.000721534
1044	118.03	23.74	0.00720846	0.0999987	0.0720855	0.000720836
1045	118.128	23.74	0.00719984	0.0999986	0.0719994	0.000719974
1046	118.225	23.74	0.00719569	0.0999986	0.0719579	0.000719559
1047	118.324	23.74	0.00718657	0.0999986	0.0718667	0.000718647
1048	118.421	23.74	0.00718515	0.0999986	0.0718525	0.000718505
1049	118.518	23.74	0.0071812	0.0999986	0.071813	0.00071811
1050	118.615	23.74	0.00717776	0.0999986	0.0717785	0.000717766
1051	118.713	23.74	0.00717796	0.0999987	0.0717806	0.000717786
1052	118.846	23.74	0.00717482	0.0999986	0.0717492	0.000717472
1053	119.084	23.74	0.00654262	0.0999986	0.0654271	0.000654253
1054	119.249	21.42	0.00572484	0.0999986	0.0572492	0.000572476
1055	119.395	19.96	0.00504108	0.0999986	0.0504115	0.000504101
1056	119.539	18.89	0.00459638	0.0999987	0.0459644	0.000459632
1057	119.637	18.26	0.00461076	0.0999986	0.0461083	0.00046107
1058	119.735	18.26	0.00461532	0.0999986	0.0461538	0.000461526
1059	119.832	18.26	0.00462363	0.0999987	0.0462369	0.000462357
1060	119.93	18.26	0.00462778	0.0999986	0.0462785	0.000462772
1061	120.027	18.26	0.00463356	0.0999987	0.0463362	0.00046335
1062	120.125	18.26	0.0046363	0.0999988	0.0463635	0.000463624
1063	120.223	18.26	0.00464217	0.0999987	0.0464223	0.00046421
1064	120.32	18.26	0.00464743	0.0999986	0.046475	0.000464737
1065	120.418	18.26	0.00465493	0.0999987	0.0465499	0.000465487
1066	120.516	18.26	0.00465361	0.0999986	0.0465368	0.000465354
1067	120.648	18.26	0.00465868	0.0999986	0.0465874	0.000465861
1068	120.852	18.26	0.00506762	0.0999987	0.0506768	0.000506755
1069	120.949	18.26	0.00553541	0.0999987	0.0553549	0.000553534
1070	121.117	20.31	0.00637112	0.0999987	0.0637121	0.000637104
1071	121.252	22.33	0.00704455	0.0999986	0.0704465	0.000704445
1072	121.396	23.74	0.00726852	0.0999987	0.0726862	0.000726842
1073	121.529	23.74	0.00723844	0.0999987	0.0723853	0.000723835
1074	121.627	23.74	0.00722628	0.0999987	0.0722638	0.000722619
1075	121.725	23.74	0.00721645	0.0999986	0.0721655	0.000721635
1076	121.821	23.74	0.00720653	0.0999987	0.0720662	0.000720643
1077	121.919	23.74	0.00720298	0.0999986	0.0720308	0.000720288
1078	122.017	23.74	0.00719366	0.0999986	0.0719376	0.000719356
1079	122.115	23.74	0.00719093	0.0999987	0.0719102	0.000719083
1080	122.213	23.74	0.00718738	0.0999987	0.0718747	0.000718729
1081	122.312	23.74	0.00718383	0.0999986	0.0718393	0.000718374
1082	122.409	23.74	0.00718424	0.0999987	0.0718433	0.000718415
1083	122.572	23.74	0.00717502	0.0999988	0.0717511	0.000717494
1084	122.776	23.74	0.00654839	0.0999986	0.0654848	0.00065483
1085	122.948	21.37	0.00569485	0.0999986	0.0569493	0.000569477
1086	123.095	19.89	0.00501666	0.0999986	0.0501673	0.000501659
1087	123.23	18.88	0.00460418	0.0999986	0.0460424	0.000460412
1088	123.328	18.26	0.00460894	0.0999986	0.04609	0.000460888
1089	123.426	18.26	0.00461441	0.0999986	0.0461447	0.000461435
1090	123.523	18.26	0.00462059	0.0999987	0.0462065	0.000462053
1091	123.621	18.26	0.0046295	0.0999987	0.0462956	0.000462944
1092	123.718	18.26	0.00463528	0.0999987	0.0463534	0.000463522
1093	123.816	18.26	0.00464126	0.0999987	0.0464131	0.00046412
1094	123.913	18.26	0.00464733	0.0999987	0.0464739	0.000464727
1095	124.012	18.26	0.00464723	0.0999987	0.0464729	0.000464717
1096	124.109	18.26	0.00465473	0.0999987	0.0465479	0.000465466
1097	124.207	18.26	0.00466121	0.0999987	0.0466127	0.000466115
1098	124.34	18.26	0.00466293	0.0999987	0.0466299	0.000466287
1099	124.576	18.26	0.00522057	0.0999986	0.0522065	0.00052205
1100	124.716	20.32	0.00591264	0.0999986	0.0591272	0.000591256
1101	124.848	21.32	0.0065727	0.0999987	0.0657279	0.000657262
1102	124.992	23.09	0.00728868	0.0999987	0.0728877	0.000728859
1103	125.137	23.74	0.00726325	0.0999986	0.0726335	0.000726314
1104	125.235	23.74	0.00723955	0.0999986	0.0723964	0.000723945
1105	125.333	23.74	0.00722932	0.0999987	0.0722941	0.000722923
1106	125.431	23.74	0.00721706	0.0999987	0.0721716	0.000721697
1107	125.529	23.74	0.00720541	0.0999987	0.0720551	0.000720532
1108	125.62	23.74	0.00720085	0.0999986	0.0720095	0.000720075
1109	125.71	23.74	0.00719599	0.0999986	0.0719609	0.000719589
1110	125.801	23.74	0.00719275	0.0999986	0.0719285	0.000719265
1111	125.892	23.74	0.0071892	0.0999986	0.071893	0.00071891
1112	125.993	23.74	0.0071892	0.0999986	0.071893	0.00071891
1113	126.09	23.74	0.00718536	0.0999987	0.0718545	0.000718526
1114	126.244	23.74	0.00717857	0.0999986	0.0717867	0.000717846
1115	126.405	23.74	0.00655974	0.0999986	0.0655983	0.000655965
1116	126.575	21.4	0.00572373	0.0999987	0.057238	0.000572365
1117	126.723	19.93	0.00503348	0.0999987	0.0503355	0.000503341
1118	126.86	18.92	0.00460529	0.0999986	0.0460536	0.000460523
1119	126.958	18.26	0.00461339	0.0999986	0.0461346	0.000461333
1120	127.056	18.26	0.00461785	0.0999986	0.0461792	0.000461779
1121	127.154	18.26	0.00462292	0.0999986	0.0462298	0.000462285
1122	127.252	18.26	0.00463244	0.0999986	0.046325	0.000463238
1123	127.35	18.26	0.00463598	0.0999986	0.0463605	0.000463592
1124	127.448	18.26	0.00464247	0.0999987	0.0464253	0.000464241
1125	127.546	18.26	0.00464844	0.0999986	0.0464851	0.000464838
1126	127.644	18.26	0.00465331	0.0999986	0.0465337	0.000465325
1127	127.742	18.26	0.00465959	0.0999986	0.0465965	0.000465952
1128	127.84	18.26	0.00466131	0.0999987	0.0466137	0.000466125
1129	128.005	18.26	0.00466789	0.0999985	0.0466796	0.000466782
1130	128.207	18.26	0.00521217	0.0999986	0.0521224	0.00052121
1131	128.349	20.33	0.00591285	0.0999987	0.0591293	0.000591277
1132	128.487	21.37	0.00659894	0.0999987	0.0659903	0.000659885
1133	128.634	23.16	0.00731269	0.0999987	0.0731278	0.00073126
1134	128.775	23.74	0.00726072	0.0999986	0.0726082	0.000726062
1135	128.873	23.74	0.00724583	0.0999986	0.0724593	0.000724573
1136	128.971	23.74	0.00723235	0.0999986	0.0723246	0.000723225
1137	129.069	23.74	0.00722172	0.0999986	0.0722182	0.000722161
1138	129.167	23.74	0.00721169	0.0999986	0.0721179	0.000721158
1139	129.266	23.74	0.00720966	0.0999986	0.0720976	0.000720957
1140	129.363	23.74	0.00720328	0.0999986	0.0720338	0.000720318
1141	129.461	23.74	0.00719528	0.0999986	0.0719538	0.000719518
1142	129.551	23.74	0.00719467	0.0999986	0.0719477	0.000719457
1143	129.641	23.74	0.00719417	0.0999986	0.0719427	0.000719407
1144	129.732	23.74	0.00718981	0.0999986	0.0718991	0.000718971
1145	129.885	23.74	0.00718383	0.0999986	0.0718393	0.000718373
1146	130.05	23.74	0.00656551	0.0999985	0.065656	0.000656541
1147	130.222	21.39	0.00571542	0.0999986	0.057155	0.000571534
1148	130.37	19.9	0.00502588	0.0999986	0.0502595	0.000502581
1149	130.505	18.88	0.00460732	0.0999985	0.0460738	0.000460725
1150	130.603	18.26	0.00460934	0.0999985	0.0460941	0.000460927
1151	130.702	18.26	0.00462261	0.0999986	0.0462268	0.000462255
1152	130.799	18.26	0.00463021	0.0999986	0.0463028	0.000463015
1153	130.894	18.26	0.00463619	0.0999986	0.0463625	0.000463612
1154	130.992	18.26	0.00463487	0.0999986	0.0463494	0.00046348
1155	131.09	18.26	0.00464348	0.0999986	0.0464355	0.000464342
1156	131.188	18.26	0.00465078	0.0999986	0.0465084	0.000465071
1157	131.286	18.26	0.00465148	0.0999986	0.0465155	0.000465142
1158	131.384	18.26	0.00465503	0.0999986	0.046551	0.000465496
1159	131.482	18.26	0.00466556	0.0999986	0.0466563	0.000466549
1160	131.615	18.26	0.00466789	0.0999986	0.0466796	0.000466783
1161	131.851	18.26	0.0052148	0.0999986	0.0521487	0.000521473
1162	132.022	20.61	0.00605831	0.0999986	0.0605839	0.000605823
1163	132.172	22.09	0.00680964	0.0999987	0.0680973	0.000680955
1164	132.302	23.11	0.00730356	0.0999986	0.0730367	0.000730346
1165	132.446	23.74	0.00726528	0.0999986	0.0726538	0.000726518
1166	132.544	23.74	0.00724816	0.0999986	0.0724826	0.000724806
1167	132.642	23.74	0.0072356	0.0999986	0.0723569	0.00072355
1168	132.74	23.74	0.00722607	0.0999986	0.0722618	0.000722597
1169	132.83	23.74	0.0072125	0.0999986	0.072126	0.00072124
1170	132.921	23.74	0.00720956	0.0999987	0.0720966	0.000720947
1171	133.011	23.74	0.00720318	0.0999986	0.0720328	0.000720308
1172	133.102	23.74	0.00720085	0.0999987	0.0720095	0.000720076
1173	133.204	23.74	0.0071972	0.0999986	0.071973	0.00071971
1174	133.302	23.74	0.00719244	0.0999986	0.0719254	0.000719234
1175	133.4	23.74	0.0071892	0.0999986	0.071893	0.00071891
1176	133.556	23.74	0.00718799	0.0999986	0.0718808	0.000718789
1177	133.756	23.74	0.00655923	0.0999987	0.0655932	0.000655914
1178	133.899	21.68	0.00585014	0.0999985	0.0585023	0.000585006
1179	134.039	20.52	0.00518512	0.0999986	0.0518519	0.000518505
1180	134.184	18.8	0.00461036	0.0999987	0.0461042	0.00046103
1181	134.319	18.26	0.00461552	0.0999986	0.0461559	0.000461546
1182	134.418	18.26	0.00462707	0.0999987	0.0462713	0.000462701
1183	134.515	18.26	0.00463193	0.0999987	0.0463199	0.000463187
1184	134.613	18.26	0.00463305	0.0999986	0.0463311	0.000463298
1185	134.703	18.26	0.00464125	0.0999986	0.0464132	0.000464119
1186	134.794	18.26	0.00464358	0.0999986	0.0464365	0.000464352
1187	134.885	18.26	0.00464834	0.0999985	0.0464841	0.000464827
1188	134.976	18.26	0.00465918	0.0999986	0.0465925	0.000465911
1189	135.077	18.26	0.00466222	0.0999986	0.0466229	0.000466215
1190	135.176	18.26	0.00466232	0.0999986	0.0466239	0.000466226
1191	135.273	18.26	0.00466526	0.0999986	0.0466532	0.00046652
1192	135.427	18.26	0.00467154	0.0999986	0.046716	0.000467148
1193	135.591	18.26	0.00522696	0.0999986	0.0522703	0.000522688
1194	135.756	20.56	0.00603633	0.0999986	0.0603641	0.000603625
1195	135.903	22.03	0.00677793	0.0999986	0.0677802	0.000677784
1196	136.043	23.1	0.0073062	0.0999986	0.073063	0.000730609
1197	136.188	23.74	0.00726831	0.0999986	0.0726841	0.000726821
1198	136.286	23.74	0.00724907	0.0999986	0.0724917	0.000724897
1199	136.384	23.74	0.00723529	0.0999985	0.072354	0.000723518
1200	136.483	23.74	0.00722648	0.0999986	0.0722658	0.000722637
1201	136.581	23.74	0.0072199	0.0999987	0.0721999	0.00072198
1202	136.68	23.74	0.00721524	0.0999986	0.0721533	0.000721514
1203	136.777	23.74	0.00720986	0.0999986	0.0720997	0.000720976
1204	136.875	23.74	0.00720308	0.0999987	0.0720318	0.000720299
1205	136.974	23.74	0.00720217	0.0999986	0.0720227	0.000720206
1206	137.072	23.74	0.00719781	0.0999986	0.0719791	0.000719771
1207	137.169	23.74	0.00719416	0.0999986	0.0719426	0.000719406
1208	137.359	23.74	0.00719092	0.0999986	0.0719102	0.000719082
1209	137.47	23.74	0.00669375	0.0999985	0.0669385	0.000669365
1210	137.603	23.74	0.00602377	0.0999986	0.0602385	0.000602368
1211	137.754	20.5	0.00530161	0.0999986	0.0530169	0.000530154
1212	137.89	19.47	0.00471672	0.0999986	0.0471678	0.000471665
1213	138.035	18.26	0.0046135	0.0999986	0.0461356	0.000461343
1214	138.133	18.26	0.0046215	0.0999986	0.0462156	0.000462143
1215	138.231	18.26	0.0046295	0.0999986	0.0462957	0.000462944
1216	138.329	18.26	0.00463679	0.0999986	0.0463686	0.000463673
1217	138.427	18.26	0.00463821	0.0999985	0.0463828	0.000463814
1218	138.525	18.26	0.00464662	0.0999986	0.0464668	0.000464655
1219	138.624	18.26	0.00465563	0.0999986	0.046557	0.000465557
1220	138.722	18.26	0.00465027	0.0999986	0.0465033	0.00046502
1221	138.821	18.26	0.0046607	0.0999986	0.0466077	0.000466063
1222	138.919	18.26	0.00466273	0.0999986	0.0466279	0.000466266
1223	139.017	18.26	0.00466627	0.0999986	0.0466634	0.000466621
1224	139.181	18.26	0.00467063	0.0999986	0.0467069	0.000467056
1225	139.355	18.26	0.00524975	0.0999986	0.0524982	0.000524967
1226	139.492	20.34	0.00592581	0.0999986	0.059259	0.000592572
1227	139.624	21.34	0.00658323	0.0999986	0.0658333	0.000658314
1228	139.768	23.09	0.00730063	0.0999986	0.0730073	0.000730053
1229	139.909	23.74	0.00727915	0.0999986	0.0727926	0.000727905
1230	140.007	23.74	0.00726325	0.0999986	0.0726335	0.000726315
1231	140.106	23.74	0.00724603	0.0999986	0.0724613	0.000724592
1232	140.204	23.74	0.00723458	0.0999985	0.0723469	0.000723447
1233	140.302	23.74	0.00722821	0.0999987	0.072283	0.000722811
1234	140.401	23.74	0.00721878	0.0999986	0.0721888	0.000721868
1235	140.499	23.74	0.00721472	0.0999986	0.0721483	0.000721462
1236	140.597	23.74	0.00720815	0.0999987	0.0720824	0.000720805
1237	140.695	23.74	0.00720257	0.0999986	0.0720267	0.000720247
1238	140.794	23.74	0.00720146	0.0999986	0.0720156	0.000720136
1239	140.892	23.74	0.00719943	0.0999986	0.0719953	0.000719932
1240	141.035	23.74	0.00719963	0.0999986	0.0719973	0.000719953
1241	141.199	23.74	0.00658232	0.0999986	0.0658242	0.000658223
1242	141.366	21.43	0.00573902	0.0999986	0.057391	0.000573894
1243	141.514	19.95	0.0050585	0.0999986	0.0505857	0.000505843
1244	141.655	18.83	0.00460762	0.0999986	0.0460769	0.000460756
1245	141.753	18.26	0.00461907	0.0999985	0.0461913	0.0004619
1246	141.851	18.26	0.00462636	0.0999986	0.0462643	0.000462629
1247	141.949	18.26	0.00463285	0.0999986	0.0463291	0.000463278
1248	142.049	18.26	0.00463821	0.0999987	0.0463827	0.000463815
1249	142.147	18.26	0.00464409	0.0999986	0.0464415	0.000464402
1250	142.245	18.26	0.00465412	0.0999986	0.0465418	0.000465405
1251	142.344	18.26	0.00465371	0.0999986	0.0465378	0.000465364
1252	142.442	18.26	0.00466303	0.0999986	0.046631	0.000466296
1253	142.54	18.26	0.00466293	0.0999986	0.04663	0.000466286
1254	142.633	18.26	0.00467225	0.0999987	0.0467231	0.000467219
1255	142.773	18.26	0.00467265	0.0999986	0.0467272	0.000467259
1256	142.998	18.26	0.00523223	0.0999986	0.052323	0.000523215
1257	143.138	20.32	0.00591812	0.0999986	0.059182	0.000591803
1258	143.271	21.34	0.00658374	0.0999986	0.0658383	0.000658365
1259	143.416	23.1	0.0073059	0.0999986	0.07306	0.00073058
1260	143.566	23.74	0.00728138	0.0999985	0.0728149	0.000728127
1261	143.664	23.74	0.00725889	0.0999986	0.07259	0.000725879
1262	143.755	23.74	0.00724795	0.0999985	0.0724806	0.000724784
1263	143.846	23.74	0.00723894	0.0999986	0.0723904	0.000723884
1264	143.937	23.74	0.0072281	0.0999986	0.072282	0.0007228
1265	144.028	23.74	0.00722142	0.0999986	0.0722151	0.000722132
1266	144.134	23.74	0.00721969	0.0999985	0.072198	0.000721958
1267	144.232	23.74	0.00721068	0.0999987	0.0721077	0.000721058
1268	144.33	23.74	0.00720916	0.0999986	0.0720926	0.000720906
1269	144.428	23.74	0.0072049	0.0999986	0.07205	0.00072048
1270	144.528	23.74	0.007197	0.0999986	0.071971	0.00071969
1271	144.673	23.74	0.00720116	0.0999986	0.0720125	0.000720106
1272	144.842	23.74	0.00657625	0.0999986	0.0657634	0.000657615
1273	145.014	21.38	0.00572453	0.0999986	0.0572461	0.000572445
1274	145.162	19.88	0.00503844	0.0999986	0.0503851	0.000503837
1275	145.293	18.89	0.00461826	0.0999986	0.0461832	0.000461819
1276	145.439	18.26	0.00462667	0.0999986	0.0462673	0.00046266
1277	145.538	18.26	0.00463376	0.0999986	0.0463382	0.000463369
1278	145.637	18.26	0.00464328	0.0999986	0.0464334	0.000464321
1279	145.736	18.26	0.00464429	0.0999986	0.0464436	0.000464422
1280	145.835	18.26	0.00465148	0.0999986	0.0465155	0.000465142
1281	145.933	18.26	0.0046528	0.0999986	0.0465287	0.000465273
1282	146.031	18.26	0.00465806	0.0999985	0.0465813	0.000465799
1283	146.13	18.26	0.00466293	0.0999986	0.0466299	0.000466286
1284	146.228	18.26	0.00466931	0.0999986	0.0466938	0.000466925
1285	146.327	18.26	0.0046683	0.0999986	0.0466836	0.000466824
1286	146.426	18.26	0.0046758	0.0999987	0.0467586	0.000467574
1287	146.587	18.26	0.00467721	0.0999986	0.0467728	0.000467715
1288	146.749	18.26	0.00522402	0.0999987	0.0522409	0.000522395
1289	146.917	20.57	0.00605315	0.0999987	0.0605323	0.000605307
1290	147.065	22.05	0.00679707	0.0999986	0.0679717	0.000679698
1291	147.205	23.11	0.00731805	0.0999987	0.0731815	0.000731796
1292	147.303	23.74	0.00728756	0.0999986	0.0728766	0.000728746
1293	147.401	23.74	0.00726771	0.0999986	0.0726781	0.000726761
1294	147.501	23.74	0.0072515	0.0999986	0.072516	0.00072514
1295	147.599	23.74	0.00724147	0.0999986	0.0724157	0.000724137
1296	147.697	23.74	0.00723155	0.0999987	0.0723164	0.000723145
1297	147.796	23.74	0.00722476	0.0999986	0.0722486	0.000722465
1298	147.895	23.74	0.00721685	0.0999986	0.0721696	0.000721675
1299	147.994	23.74	0.00721575	0.0999987	0.0721584	0.000721565
1300	148.093	23.74	0.00720794	0.0999986	0.0720804	0.000720784
1301	148.191	23.74	0.00720723	0.0999986	0.0720733	0.000720713
1302	148.353	23.74	0.00720065	0.0999986	0.0720075	0.000720055
1303	148.562	23.74	0.00656045	0.0999987	0.0656053	0.000656036
1304	148.698	21.67	0.00587263	0.0999986	0.0587271	0.000587255
1305	148.835	20.66	0.00522402	0.0999986	0.0522409	0.000522394
1306	148.98	18.85	0.00462322	0.0999986	0.0462328	0.000462316
1307	149.124	18.26	0.00463173	0.0999987	0.0463179	0.000463167
1308	149.222	18.26	0.00463761	0.0999986	0.0463767	0.000463755
1309	149.32	18.26	0.00464662	0.0999987	0.0464668	0.000464656
1310	149.419	18.26	0.00464571	0.0999986	0.0464577	0.000464565
1311	149.518	18.26	0.00465493	0.0999986	0.0465499	0.000465486
1312	149.616	18.26	0.00465817	0.0999986	0.0465823	0.000465811
1313	149.715	18.26	0.00466678	0.0999986	0.0466684	0.000466672
1314	149.814	18.26	0.00466779	0.0999986	0.0466786	0.000466772
1315	149.912	18.26	0.0046758	0.0999987	0.0467586	0.000467574
1316	150.011	18.26	0.00467397	0.0999986	0.0467404	0.000467391
1317	150.111	18.26	0.00467924	0.0999986	0.0467931	0.000467917
1318	150.248	18.26	0.00468613	0.0999987	0.0468619	0.000468607
1319	150.407	18.26	0.00524438	0.0999986	0.0524445	0.000524431
1320	150.573	20.33	0.00606074	0.0999986	0.0606082	0.000606066
1321	150.722	22.06	0.00680731	0.0999985	0.0680741	0.000680721
1322	150.858	23.1	0.00731613	0.0999986	0.0731623	0.000731603
1323	150.957	23.74	0.0072909	0.0999986	0.0729101	0.00072908
1324	151.055	23.74	0.00726852	0.0999986	0.0726862	0.000726842
1325	151.154	23.74	0.00726072	0.0999987	0.0726082	0.000726063
1326	151.252	23.74	0.00724461	0.0999986	0.0724471	0.000724451
1327	151.35	23.74	0.00723651	0.0999986	0.0723661	0.00072364
1328	151.449	23.74	0.00722779	0.0999986	0.072279	0.000722769
1329	151.548	23.74	0.00722536	0.0999985	0.0722547	0.000722526
1330	151.647	23.74	0.00721949	0.0999986	0.0721959	0.000721939
1331	151.745	23.74	0.00721959	0.0999986	0.0721969	0.000721949
1332	151.844	23.74	0.00721361	0.0999986	0.0721371	0.000721352
1333	152.006	23.74	0.00720804	0.0999986	0.0720814	0.000720794
1334	152.207	23.74	0.00659255	0.0999986	0.0659265	0.000659246
1335	152.375	21.41	0.00574611	0.0999986	0.0574619	0.000574603
1336	152.523	19.93	0.00505971	0.0999986	0.0505978	0.000505964
1337	152.659	18.89	0.00461775	0.0999986	0.0461782	0.000461768
1338	152.757	18.26	0.00463386	0.0999986	0.0463392	0.000463379
1339	152.857	18.26	0.00463497	0.0999986	0.0463504	0.000463491
1340	152.956	18.26	0.00464308	0.0999987	0.0464314	0.000464302
1341	153.054	18.26	0.00464611	0.0999985	0.0464618	0.000464604
1342	153.152	18.26	0.00465351	0.0999986	0.0465357	0.000465345
1343	153.251	18.26	0.00465726	0.0999986	0.0465732	0.000465719
1344	153.351	18.26	0.00466151	0.0999985	0.0466158	0.000466144
1345	153.449	18.26	0.00466678	0.0999986	0.0466684	0.000466671
1346	153.547	18.26	0.0046765	0.0999986	0.0467657	0.000467644
1347	153.646	18.26	0.0046764	0.0999986	0.0467647	0.000467634
1348	153.806	18.26	0.00468177	0.0999986	0.0468184	0.000468171
1349	154.008	18.26	0.00523769	0.0999986	0.0523777	0.000523762
1350	154.184	20.68	0.00610612	0.0999986	0.0610621	0.000610603
1351	154.333	22.18	0.00686099	0.0999986	0.0686109	0.000686089
1352	154.479	23.22	0.00731248	0.0999986	0.0731258	0.000731237
1353	154.577	23.74	0.00728756	0.0999986	0.0728766	0.000728745
1354	154.675	23.74	0.0072671	0.0999987	0.072672	0.0007267
1355	154.774	23.74	0.0072597	0.0999986	0.072598	0.00072596
1356	154.873	23.74	0.00724451	0.0999986	0.0724461	0.000724441
1357	154.973	23.74	0.00723924	0.0999986	0.0723934	0.000723914
1358	155.071	23.74	0.00722546	0.0999986	0.0722556	0.000722536
1359	155.17	23.74	0.00722476	0.0999986	0.0722486	0.000722466
1360	155.269	23.74	0.00721918	0.0999985	0.0721929	0.000721907
1361	155.368	23.74	0.00721463	0.0999986	0.0721472	0.000721453
1362	155.467	23.74	0.00721412	0.0999986	0.0721422	0.000721402
1363	155.625	23.74	0.00720642	0.0999986	0.0720652	0.000720632
1364	155.822	23.74	0.00660025	0.0999986	0.0660034	0.000660016
1365	155.994	21.4	0.00574338	0.0999987	0.0574345	0.00057433
1366	156.142	19.91	0.00505333	0.0999986	0.050534	0.000505326
1367	156.276	18.89	0.00462059	0.0999987	0.0462065	0.000462053
1368	156.422	18.26	0.00463963	0.0999986	0.046397	0.000463957
1369	156.52	18.26	0.00463963	0.0999986	0.046397	0.000463957
1370	156.619	18.26	0.0046454	0.0999985	0.0464547	0.000464533
1371	156.718	18.26	0.00465635	0.0999986	0.0465641	0.000465628
1372	156.817	18.26	0.00465797	0.0999986	0.0465803	0.00046579
1373	156.908	18.26	0.00466354	0.0999986	0.046636	0.000466347
1374	157	18.26	0.00466607	0.0999986	0.0466613	0.000466601
1375	157.091	18.26	0.0046688	0.0999986	0.0466887	0.000466874
1376	157.181	18.26	0.00467427	0.0999986	0.0467434	0.000467421
1377	157.281	18.26	0.00467539	0.0999986	0.0467545	0.000467532
1378	157.379	18.26	0.00467599	0.0999986	0.0467606	0.000467593
1379	157.524	18.26	0.00468359	0.0999985	0.0468366	0.000468352
1380	157.727	18.26	0.00525015	0.0999986	0.0525023	0.000525008
1381	157.865	20.33	0.00593574	0.0999986	0.0593582	0.000593566
1382	158.002	21.35	0.00662892	0.0999986	0.0662901	0.000662883
1383	158.147	23.16	0.00733325	0.0999986	0.0733335	0.000733314
1384	158.285	23.74	0.00729485	0.0999986	0.0729496	0.000729475
1385	158.384	23.74	0.00727308	0.0999986	0.0727318	0.000727298
1386	158.483	23.74	0.00725718	0.0999987	0.0725727	0.000725708
1387	158.582	23.74	0.00724623	0.0999986	0.0724633	0.000724613
1388	158.682	23.74	0.00723914	0.0999986	0.0723924	0.000723904
1389	158.78	23.74	0.00723276	0.0999987	0.0723286	0.000723267
1390	158.878	23.74	0.00722627	0.0999986	0.0722638	0.000722617
1391	158.977	23.74	0.00722344	0.0999986	0.0722354	0.000722333
1392	159.07	23.74	0.00721939	0.0999986	0.0721949	0.000721929
1393	159.161	23.74	0.0072207	0.0999986	0.072208	0.00072206
1394	159.251	23.74	0.00721645	0.0999987	0.0721655	0.000721636
1395	159.398	23.74	0.00720713	0.0999986	0.0720723	0.000720703
1396	159.559	23.74	0.00660137	0.0999986	0.0660146	0.000660128
1397	159.702	21.67	0.00587921	0.0999986	0.058793	0.000587913
1398	159.848	20.62	0.00519515	0.0999986	0.0519522	0.000519508
1399	159.994	18.75	0.00461806	0.0999986	0.0461812	0.000461799
1400	160.134	18.26	0.00463213	0.0999985	0.046322	0.000463206
1401	160.234	18.26	0.00464469	0.0999986	0.0464476	0.000464463
1402	160.332	18.26	0.00464561	0.0999986	0.0464567	0.000464554
1403	160.431	18.26	0.004653	0.0999986	0.0465307	0.000465294
1404	160.53	18.26	0.00465908	0.0999986	0.0465914	0.000465902
1405	160.629	18.26	0.0046604	0.0999986	0.0466046	0.000466033
1406	160.729	18.26	0.00466414	0.0999986	0.0466421	0.000466408
1407	160.827	18.26	0.00466982	0.0999987	0.0466988	0.000466976
1408	160.926	18.26	0.00467103	0.0999986	0.046711	0.000467097
1409	161.025	18.26	0.00467782	0.0999986	0.0467789	0.000467776
1410	161.124	18.26	0.00467954	0.0999986	0.0467961	0.000467948
1411	161.261	18.26	0.004684	0.0999986	0.0468406	0.000468393
1412	161.438	18.26	0.00526839	0.0999986	0.0526846	0.000526831
1413	161.572	20.33	0.00593817	0.0999986	0.0593825	0.000593809
1414	161.709	21.33	0.00662558	0.0999986	0.0662567	0.000662549
1415	161.855	23.14	0.00733213	0.0999986	0.0733224	0.000733203
1416	161.999	23.74	0.00729425	0.0999986	0.0729435	0.000729414
1417	162.097	23.74	0.00727156	0.0999986	0.0727166	0.000727145
1418	162.196	23.74	0.0072592	0.0999986	0.072593	0.000725909
1419	162.288	23.74	0.00725312	0.0999985	0.0725322	0.000725301
1420	162.38	23.74	0.00724269	0.0999986	0.0724279	0.000724258
1421	162.472	23.74	0.00723458	0.0999986	0.0723469	0.000723448
1422	162.563	23.74	0.00723225	0.0999985	0.0723236	0.000723214
1423	162.669	23.74	0.0072281	0.0999985	0.072282	0.000722799
1424	162.769	23.74	0.00722222	0.0999986	0.0722233	0.000722212
1425	162.867	23.74	0.00722354	0.0999985	0.0722365	0.000722343
1426	162.966	23.74	0.00721736	0.0999985	0.0721747	0.000721725
1427	163.146	23.74	0.00721209	0.0999986	0.0721219	0.000721199
1428	163.257	23.74	0.00673073	0.0999986	0.0673082	0.000673063
1429	163.423	21.67	0.00588823	0.0999986	0.0588831	0.000588815
1430	163.563	20.61	0.0052224	0.0999984	0.0522248	0.000522231
1431	163.707	18.83	0.00463203	0.0999986	0.046321	0.000463197
1432	163.86	18.26	0.00463619	0.0999986	0.0463625	0.000463612
1433	163.959	18.26	0.00463791	0.0999985	0.0463798	0.000463784
1434	164.057	18.26	0.00464682	0.0999985	0.0464689	0.000464676
1435	164.156	18.26	0.00465188	0.0999985	0.0465195	0.000465182
1436	164.255	18.26	0.00466161	0.0999986	0.0466168	0.000466154
1437	164.346	18.26	0.00466171	0.0999985	0.0466178	0.000466164
1438	164.438	18.26	0.00466303	0.0999986	0.046631	0.000466296
1439	164.53	18.26	0.00467073	0.0999986	0.046708	0.000467066
1440	164.619	18.26	0.00467438	0.0999986	0.0467444	0.000467431
1441	164.72	18.26	0.00467721	0.0999985	0.0467728	0.000467714
1442	164.818	18.26	0.00467974	0.0999985	0.0467981	0.000467967
1443	164.968	18.26	0.00468755	0.0999986	0.0468761	0.000468748
1444	165.137	18.26	0.00524073	0.0999986	0.0524081	0.000524066
1445	165.305	20.6	0.0060809	0.0999986	0.0608099	0.000608082
1446	165.453	22.08	0.00682544	0.0999986	0.0682554	0.000682534
1447	165.591	23.13	0.00732706	0.0999986	0.0732717	0.000732696
1448	165.69	23.74	0.00729941	0.0999986	0.0729952	0.000729931
1449	165.789	23.74	0.00727804	0.0999986	0.0727814	0.000727794
1450	165.888	23.74	0.00726203	0.0999985	0.0726214	0.000726192
1451	165.987	23.74	0.00725454	0.0999986	0.0725464	0.000725444
1452	166.086	23.74	0.00724218	0.0999986	0.0724228	0.000724208
1453	166.185	23.74	0.00723833	0.0999986	0.0723843	0.000723824
1454	166.284	23.74	0.00723215	0.0999986	0.0723225	0.000723206
1455	166.377	23.74	0.00722678	0.0999986	0.0722689	0.000722668
1456	166.468	23.74	0.00722597	0.0999986	0.0722608	0.000722587
1457	166.56	23.74	0.00722101	0.0999986	0.0722111	0.000722091
1458	166.652	23.74	0.00721888	0.0999986	0.0721898	0.000721878
1459	166.832	23.74	0.00721564	0.0999985	0.0721575	0.000721553
1460	166.941	23.74	0.00673528	0.0999986	0.0673538	0.000673519
1461	167.108	21.67	0.00589238	0.0999986	0.0589247	0.00058923
1462	167.242	20.68	0.00525208	0.0999986	0.0525215	0.000525201
1463	167.388	18.89	0.00464085	0.0999986	0.0464091	0.000464078
1464	167.529	18.26	0.00463791	0.0999986	0.0463798	0.000463784
1465	167.628	18.26	0.00464166	0.0999986	0.0464172	0.000464159
1466	167.728	18.26	0.00465138	0.0999986	0.0465145	0.000465132
1467	167.819	18.26	0.00465624	0.0999986	0.0465631	0.000465618
1468	167.911	18.26	0.00466121	0.0999986	0.0466127	0.000466114
1469	168.002	18.26	0.0046682	0.0999986	0.0466826	0.000466813
1470	168.094	18.26	0.00467326	0.0999986	0.0467333	0.00046732
1471	168.2	18.26	0.00467762	0.0999986	0.0467768	0.000467755
1472	168.3	18.26	0.00467853	0.0999986	0.046786	0.000467846
1473	168.399	18.26	0.00468268	0.0999985	0.0468275	0.000468261
1474	168.498	18.26	0.00468846	0.0999986	0.0468852	0.000468839
1475	168.64	18.26	0.00469281	0.0999986	0.0469288	0.000469275
1476	168.818	18.26	0.00527629	0.0999986	0.0527636	0.000527622
1477	168.953	20.33	0.00594334	0.0999986	0.0594342	0.000594325
1478	169.096	21.4	0.00666711	0.0999986	0.066672	0.000666702
1479	169.241	23.21	0.00734379	0.0999987	0.0734388	0.000734369
1480	169.377	23.74	0.00729698	0.0999986	0.0729709	0.000729687
1481	169.476	23.74	0.00727925	0.0999985	0.0727936	0.000727915
1482	169.575	23.74	0.00726902	0.0999985	0.0726913	0.000726891
1483	169.674	23.74	0.0072515	0.0999986	0.072516	0.00072514
1484	169.773	23.74	0.00724532	0.0999985	0.0724542	0.000724521
1485	169.872	23.74	0.00724136	0.0999986	0.0724147	0.000724126
1486	169.971	23.74	0.00723408	0.0999986	0.0723418	0.000723398
1487	170.071	23.74	0.0072281	0.0999985	0.072282	0.000722799
1488	170.17	23.74	0.00722749	0.0999987	0.0722759	0.00072274
1489	170.269	23.74	0.007221	0.0999985	0.0722111	0.00072209
1490	170.369	23.74	0.00721989	0.0999985	0.0722	0.000721979
1491	170.511	23.74	0.00721624	0.0999985	0.0721635	0.000721614
1492	170.684	23.74	0.00655994	0.0999986	0.0656003	0.000655985
1493	170.818	21.67	0.00589208	0.0999986	0.0589216	0.000589199
1494	170.975	20.49	0.00515159	0.0999986	0.0515166	0.000515152
1495	171.12	18.65	0.00463021	0.0999986	0.0463028	0.000463014
1496	171.261	18.26	0.00464419	0.0999986	0.0464425	0.000464412
1497	171.36	18.26	0.00465564	0.0999986	0.046557	0.000465557
1498	171.459	18.26	0.00465817	0.0999987	0.0465823	0.000465811
1499	171.559	18.26	0.00465959	0.0999987	0.0465965	0.000465953
1500	171.658	18.26	0.00466627	0.0999986	0.0466634	0.00046662
1501	171.757	18.26	0.00467438	0.0999986	0.0467444	0.000467431
1502	171.856	18.26	0.00467671	0.0999986	0.0467677	0.000467664
1503	171.955	18.26	0.00467903	0.0999986	0.046791	0.000467897
1504	172.054	18.26	0.00468369	0.0999986	0.0468376	0.000468363
1505	172.154	18.26	0.00469058	0.0999985	0.0469065	0.000469051
1506	172.253	18.26	0.00468957	0.0999986	0.0468964	0.00046895
1507	172.391	18.26	0.00469413	0.0999985	0.046942	0.000469406
1508	172.565	18.26	0.00526282	0.0999986	0.0526289	0.000526274
1509	172.702	20.31	0.00593909	0.0999986	0.0593917	0.0005939
1510	172.853	21.82	0.00669598	0.0999985	0.0669608	0.000669587
1511	173.011	23.39	0.00734155	0.0999986	0.0734165	0.000734145
1512	173.164	23.74	0.00729506	0.0999987	0.0729516	0.000729496
1513	173.263	23.74	0.00728046	0.0999985	0.0728057	0.000728036
1514	173.362	23.74	0.00726609	0.0999986	0.0726619	0.000726598
1515	173.461	23.74	0.0072594	0.0999987	0.072595	0.000725931
1516	173.56	23.74	0.00724805	0.0999986	0.0724816	0.000724795
1517	173.659	23.74	0.00724066	0.0999986	0.0724076	0.000724055
1518	173.758	23.74	0.00723519	0.0999986	0.0723529	0.000723509
1519	173.858	23.74	0.00723488	0.0999985	0.0723499	0.000723477
1520	173.958	23.74	0.00723053	0.0999986	0.0723063	0.000723043
1521	174.058	23.74	0.00722668	0.0999986	0.0722678	0.000722658
1522	174.158	23.74	0.00722425	0.0999986	0.0722435	0.000722414
1523	174.297	23.74	0.00722414	0.0999985	0.0722425	0.000722403
1524	174.469	23.74	0.00659762	0.0999986	0.0659771	0.000659753
1525	174.61	21.65	0.00588489	0.0999987	0.0588497	0.000588481
1526	174.753	20.59	0.00521591	0.0999986	0.0521599	0.000521584
1527	174.899	18.77	0.00463416	0.0999986	0.0463423	0.00046341
1528	175.049	18.26	0.00464642	0.0999986	0.0464648	0.000464635
1529	175.149	18.26	0.00465098	0.0999986	0.0465104	0.000465091
1530	175.248	18.26	0.00465898	0.0999986	0.0465905	0.000465891
1531	175.347	18.26	0.00466647	0.0999986	0.0466654	0.000466641
1532	175.446	18.26	0.00466819	0.0999986	0.0466826	0.000466813
1533	175.546	18.26	0.00467052	0.0999986	0.0467059	0.000467046
1534	175.646	18.26	0.00467883	0.0999986	0.046789	0.000467877
1535	175.746	18.26	0.00468693	0.0999986	0.04687	0.000468687
1536	175.846	18.26	0.00468927	0.0999986	0.0468933	0.00046892
1537	175.946	18.26	0.00468967	0.0999986	0.0468974	0.00046896
1538	176.045	18.26	0.004692	0.0999986	0.0469207	0.000469194
1539	176.307	18.26	0.00510418	0.0999986	0.0510425	0.000510411
1540	176.406	18.26	0.00557957	0.0999986	0.0557965	0.00055795
1541	176.567	20.31	0.00639188	0.0999986	0.0639197	0.000639179
1542	176.716	22.27	0.0071427	0.0999986	0.071428	0.00071426
1543	176.861	23.74	0.00731674	0.0999987	0.0731683	0.000731664
1544	177.015	23.74	0.00728482	0.0999986	0.0728492	0.000728473
1545	177.114	23.74	0.00726821	0.0999986	0.0726831	0.00072681
1546	177.213	23.74	0.00726244	0.0999986	0.0726254	0.000726234
1547	177.313	23.74	0.00725332	0.0999985	0.0725342	0.000725321
1548	177.412	23.74	0.00724501	0.0999986	0.0724511	0.000724491
1549	177.512	23.74	0.00724036	0.0999986	0.0724045	0.000724026
1550	177.611	23.74	0.00723438	0.0999986	0.0723448	0.000723428
1551	177.711	23.74	0.00723499	0.0999987	0.0723508	0.000723489
1552	177.811	23.74	0.00723022	0.0999987	0.0723032	0.000723013
1553	177.911	23.74	0.00723073	0.0999986	0.0723083	0.000723063
1554	178.01	23.74	0.00722526	0.0999985	0.0722536	0.000722515
1555	178.151	23.74	0.00722192	0.0999986	0.0722202	0.000722182
1556	178.326	23.74	0.00658799	0.0999986	0.0658809	0.00065879
1557	178.464	21.67	0.00589147	0.0999986	0.0589155	0.000589139
1558	178.602	20.6	0.00523729	0.0999986	0.0523736	0.000523721
1559	178.749	18.82	0.00463659	0.0999985	0.0463666	0.000463652
1560	178.889	18.26	0.00464409	0.0999986	0.0464415	0.000464402
1561	178.988	18.26	0.00465057	0.0999986	0.0465064	0.00046505
1562	179.087	18.26	0.00465725	0.0999986	0.0465732	0.000465719
1563	179.186	18.26	0.00466192	0.0999986	0.0466198	0.000466185
1564	179.286	18.26	0.00466749	0.0999986	0.0466755	0.000466742
1565	179.386	18.26	0.0046761	0.0999986	0.0467616	0.000467603
1566	179.486	18.26	0.00467893	0.0999986	0.04679	0.000467887
1567	179.587	18.26	0.00468349	0.0999986	0.0468356	0.000468343
1568	179.686	18.26	0.00468704	0.0999986	0.046871	0.000468697
1569	179.785	18.26	0.00469068	0.0999986	0.0469075	0.000469062
1570	179.885	18.26	0.00469403	0.0999986	0.0469409	0.000469397
1571	180.159	18.26	0.00511036	0.0999987	0.0511043	0.000511029
1572	180.259	18.26	0.0055894	0.0999987	0.0558947	0.000558933
1573	180.419	20.31	0.00638915	0.0999986	0.0638924	0.000638906
1574	180.559	22.27	0.00710472	0.0999987	0.0710481	0.000710462
1575	180.705	23.74	0.00732778	0.0999987	0.0732787	0.000732768
1576	180.855	23.74	0.00729445	0.0999986	0.0729455	0.000729435
1577	180.954	23.74	0.00727814	0.0999986	0.0727824	0.000727804
1578	181.053	23.74	0.00726456	0.0999986	0.0726467	0.000726446
1579	181.152	23.74	0.00725798	0.0999986	0.0725808	0.000725788
1580	181.252	23.74	0.0072517	0.0999986	0.072518	0.00072516
1581	181.352	23.74	0.00724887	0.0999987	0.0724896	0.000724877
1582	181.452	23.74	0.00724289	0.0999987	0.0724298	0.000724279
1583	181.552	23.74	0.00724015	0.0999987	0.0724025	0.000724006
1584	181.651	23.74	0.00723479	0.0999987	0.0723488	0.000723469
1585	181.751	23.74	0.00723083	0.0999985	0.0723093	0.000723072
1586	181.85	23.74	0.00722617	0.0999986	0.0722627	0.000722608
1587	182.108	23.74	0.00676739	0.0999986	0.0676749	0.00067673
1588	182.242	23.74	0.00608799	0.0999987	0.0608807	0.000608791
1589	182.384	20.64	0.00540423	0.0999987	0.054043	0.000540416
1590	182.536	19.58	0.00473374	0.0999986	0.047338	0.000473367
1591	182.682	18.26	0.00464915	0.0999987	0.0464921	0.000464909
1592	182.781	18.26	0.00465675	0.0999986	0.0465681	0.000465668
1593	182.88	18.26	0.00465533	0.0999986	0.046554	0.000465527
1594	182.98	18.26	0.00466576	0.0999986	0.0466583	0.00046657
1595	183.08	18.26	0.00467215	0.0999987	0.0467221	0.000467209
1596	183.18	18.26	0.0046766	0.0999986	0.0467667	0.000467654
1597	183.28	18.26	0.00468228	0.0999986	0.0468234	0.000468221
1598	183.38	18.26	0.00468795	0.0999987	0.0468801	0.000468789
1599	183.48	18.26	0.00469666	0.0999987	0.0469672	0.00046966
1600	183.58	18.26	0.00469524	0.0999986	0.0469531	0.000469518
1601	183.68	18.26	0.00470213	0.0999986	0.0470219	0.000470207
1602	183.827	18.26	0.00470355	0.0999987	0.0470361	0.000470349
1603	183.992	18.26	0.00526099	0.0999987	0.0526106	0.000526092
1604	184.165	20.62	0.00610389	0.0999987	0.0610397	0.000610381
1605	184.314	22.12	0.00685947	0.0999986	0.0685956	0.000685938
1606	184.444	23.12	0.00734712	0.0999987	0.0734722	0.000734702
1607	184.589	23.74	0.00730934	0.0999987	0.0730944	0.000730924
1608	184.689	23.74	0.00728796	0.0999986	0.0728806	0.000728787
1609	184.789	23.74	0.00727581	0.0999988	0.072759	0.000727572
1610	184.889	23.74	0.00726669	0.0999987	0.0726679	0.00072666
1611	184.989	23.74	0.00725737	0.0999987	0.0725747	0.000725728
1612	185.089	23.74	0.00724897	0.0999987	0.0724906	0.000724887
1613	185.189	23.74	0.00724208	0.0999987	0.0724217	0.000724198
1614	185.289	23.74	0.00723884	0.0999987	0.0723893	0.000723874
1615	185.389	23.74	0.00723326	0.0999986	0.0723336	0.000723317
1616	185.489	23.74	0.00723346	0.0999986	0.0723357	0.000723336
1617	185.588	23.74	0.00723691	0.0999986	0.0723701	0.000723681
1618	185.774	23.74	0.00722648	0.0999986	0.0722657	0.000722638
1619	185.885	23.74	0.00673721	0.0999986	0.067373	0.000673711
1620	186.053	21.67	0.00589512	0.0999986	0.058952	0.000589504
1621	186.191	20.6	0.00524154	0.0999986	0.0524162	0.000524147
1622	186.337	18.83	0.00464105	0.0999986	0.0464111	0.000464098
1623	186.482	18.26	0.00465006	0.0999986	0.0465013	0.000465
1624	186.581	18.26	0.00465473	0.0999986	0.0465479	0.000465466
1625	186.681	18.26	0.00465736	0.0999987	0.0465742	0.00046573
1626	186.781	18.26	0.00466789	0.0999986	0.0466795	0.000466783
1627	186.881	18.26	0.00467215	0.0999987	0.0467221	0.000467209
1628	186.981	18.26	0.0046762	0.0999986	0.0467626	0.000467613
1629	187.081	18.26	0.00468238	0.0999987	0.0468244	0.000468232
1630	187.181	18.26	0.00468258	0.0999987	0.0468264	0.000468252
1631	187.281	18.26	0.00468896	0.0999987	0.0468903	0.00046889
1632	187.381	18.26	0.00469352	0.0999986	0.0469359	0.000469346
1633	187.481	18.26	0.00469524	0.0999986	0.0469531	0.000469518
1634	187.741	18.26	0.00511127	0.0999986	0.0511134	0.00051112
1635	187.842	18.26	0.00559345	0.0999986	0.0559353	0.000559337
1636	188	20.31	0.00638013	0.0999987	0.0638022	0.000638005
1637	188.147	22.25	0.00713247	0.0999986	0.0713257	0.000713237
1638	188.293	23.74	0.0073293	0.0999986	0.073294	0.000732919
1639	188.446	23.74	0.00729587	0.0999986	0.0729597	0.000729576
1640	188.545	23.74	0.00728178	0.0999986	0.0728188	0.000728169
1641	188.644	23.74	0.00726842	0.0999986	0.0726851	0.000726832
1642	188.744	23.74	0.00725768	0.0999986	0.0725778	0.000725758
1643	188.843	23.74	0.00725261	0.0999986	0.0725271	0.000725251
1644	188.943	23.74	0.00724694	0.0999986	0.0724704	0.000724684
1645	189.043	23.74	0.00724552	0.0999986	0.0724562	0.000724542
1646	189.143	23.74	0.00724026	0.0999987	0.0724035	0.000724016
1647	189.243	23.74	0.00723985	0.0999987	0.0723995	0.000723976
1648	189.337	23.74	0.00723013	0.0999986	0.0723022	0.000723003
1649	189.424	23.74	0.007236	0.0999987	0.072361	0.00072359
1650	189.605	23.74	0.00722779	0.0999986	0.072279	0.000722769
1651	189.716	23.74	0.00674217	0.0999986	0.0674227	0.000674207
1652	189.883	21.67	0.00589623	0.0999986	0.0589631	0.000589615
1653	190.027	20.57	0.00521814	0.0999986	0.0521821	0.000521807
1654	190.174	18.77	0.00463913	0.0999986	0.0463919	0.000463906
1655	190.314	18.26	0.00465219	0.0999986	0.0465225	0.000465213
1656	190.414	18.26	0.00465594	0.0999986	0.04656	0.000465588
1657	190.508	18.26	0.00466414	0.0999986	0.0466421	0.000466408
1658	190.6	18.26	0.00466688	0.0999986	0.0466694	0.000466681
1659	190.691	18.26	0.00467144	0.0999986	0.046715	0.000467137
1660	190.783	18.26	0.00467873	0.0999986	0.0467879	0.000467867
1661	190.891	18.26	0.00468167	0.0999986	0.0468173	0.000468161
1662	190.986	18.26	0.00469028	0.0999986	0.0469034	0.000469021
1663	191.085	18.26	0.00469089	0.0999986	0.0469095	0.000469082
1664	191.184	18.26	0.0046918	0.0999986	0.0469186	0.000469173
1665	191.284	18.26	0.00469727	0.0999986	0.0469733	0.000469721
1666	191.422	18.26	0.00470203	0.0999986	0.0470209	0.000470196
1667	191.601	18.26	0.00526818	0.0999986	0.0526826	0.000526811
1668	191.742	20.34	0.00596856	0.0999986	0.0596864	0.000596847
1669	191.878	21.4	0.00664614	0.0999987	0.0664623	0.000664605
1670	192.023	23.15	0.00736373	0.0999986	0.0736384	0.000736363
1671	192.159	23.74	0.00731927	0.0999986	0.0731937	0.000731917
1672	192.259	23.74	0.00729709	0.0999987	0.0729718	0.000729699
1673	192.359	23.74	0.00728462	0.0999985	0.0728473	0.000728451
1674	192.459	23.74	0.00727084	0.0999986	0.0727095	0.000727074
1675	192.558	23.74	0.00725707	0.0999986	0.0725717	0.000725697
1676	192.658	23.74	0.00725251	0.0999986	0.0725261	0.00072524
1677	192.758	23.74	0.00724927	0.0999986	0.0724937	0.000724917
1678	192.858	23.74	0.00724319	0.0999986	0.0724329	0.000724309
1679	192.958	23.74	0.00723893	0.0999985	0.0723904	0.000723882
1680	193.051	23.74	0.00723731	0.0999986	0.0723742	0.000723721
1681	193.143	23.74	0.00722891	0.0999985	0.0722901	0.00072288
1682	193.285	23.74	0.00723073	0.0999986	0.0723083	0.000723063
1683	193.445	23.74	0.00663885	0.0999987	0.0663894	0.000663876
1684	193.618	21.39	0.00577234	0.0999986	0.0577242	0.000577226
1685	193.766	19.93	0.00508544	0.0999987	0.0508551	0.000508537
1686	193.909	18.91	0.00463598	0.0999986	0.0463605	0.000463592
1687	194.009	18.26	0.00464652	0.0999986	0.0464658	0.000464645
1688	194.109	18.26	0.00465543	0.0999986	0.046555	0.000465537
1689	194.209	18.26	0.00466495	0.0999985	0.0466502	0.000466488
1690	194.309	18.26	0.00466931	0.0999986	0.0466938	0.000466925
1691	194.409	18.26	0.00467266	0.0999987	0.0467272	0.000467259
1692	194.509	18.26	0.00467984	0.0999986	0.0467991	0.000467978
1693	194.609	18.26	0.00468258	0.0999986	0.0468265	0.000468251
1694	194.702	18.26	0.0046846	0.0999984	0.0468468	0.000468453
1695	194.794	18.26	0.00468501	0.0999986	0.0468508	0.000468494
1696	194.887	18.26	0.00469423	0.0999986	0.046943	0.000469417
1697	195.021	18.26	0.00469656	0.0999985	0.0469663	0.000469649
1698	195.279	18.26	0.00530505	0.0999985	0.0530513	0.000530497
1699	195.441	20.3	0.00611403	0.0999986	0.0611411	0.000611394
1700	195.587	22.1	0.00685552	0.0999985	0.0685562	0.000685542
1701	195.73	23.14	0.00734458	0.0999985	0.073447	0.000734447
1702	195.83	23.74	0.00731015	0.0999986	0.0731025	0.000731004
1703	195.93	23.74	0.00729475	0.0999986	0.0729486	0.000729465
1704	196.029	23.74	0.0072828	0.0999986	0.072829	0.000728269
1705	196.129	23.74	0.0072675	0.0999986	0.072676	0.00072674
1706	196.229	23.74	0.00725909	0.0999985	0.072592	0.000725899
1707	196.329	23.74	0.0072521	0.0999985	0.0725221	0.0007252
1708	196.429	23.74	0.00724653	0.0999986	0.0724663	0.000724643
1709	196.522	23.74	0.00724177	0.0999986	0.0724187	0.000724167
1710	196.615	23.74	0.00724137	0.0999986	0.0724147	0.000724127
1711	196.708	23.74	0.00723539	0.0999986	0.0723549	0.000723529
1712	196.843	23.74	0.00723124	0.0999986	0.0723134	0.000723113
1713	197.075	23.74	0.00663358	0.0999986	0.0663367	0.000663348
1714	197.249	21.39	0.00576667	0.0999987	0.0576675	0.00057666
1715	197.397	19.92	0.00507592	0.0999986	0.0507599	0.000507585
1716	197.543	18.82	0.00464105	0.0999986	0.0464111	0.000464098
1717	197.642	18.26	0.00464672	0.0999985	0.0464679	0.000464665
1718	197.742	18.26	0.00465584	0.0999986	0.046559	0.000465577
1719	197.842	18.26	0.00466191	0.0999986	0.0466198	0.000466185
1720	197.942	18.26	0.00466607	0.0999986	0.0466613	0.0004666
1721	198.042	18.26	0.00467427	0.0999986	0.0467434	0.000467421
1722	198.142	18.26	0.00467478	0.0999986	0.0467484	0.000467471
1723	198.242	18.26	0.00467873	0.0999986	0.0467879	0.000467867
1724	198.342	18.26	0.00468339	0.0999986	0.0468346	0.000468332
1725	198.435	18.26	0.00468815	0.0999986	0.0468822	0.000468809
1726	198.527	18.26	0.00468876	0.0999986	0.0468882	0.000468869
1727	198.689	18.26	0.00469392	0.0999985	0.0469399	0.000469385
1728	198.891	18.26	0.00525805	0.0999986	0.0525813	0.000525798
1729	199.057	20.59	0.00607938	0.0999987	0.0607946	0.00060793
1730	199.204	22.05	0.00683151	0.0999986	0.0683161	0.000683142
1731	199.357	23.18	0.00734347	0.0999986	0.0734358	0.000734337
1732	199.457	23.74	0.00730528	0.0999985	0.0730539	0.000730518
1733	199.557	23.74	0.00729029	0.0999986	0.0729039	0.000729019
1734	199.657	23.74	0.00727712	0.0999986	0.0727722	0.000727702
1735	199.757	23.74	0.00727114	0.0999986	0.0727125	0.000727104
1736	199.857	23.74	0.00725768	0.0999986	0.0725778	0.000725758
1737	199.957	23.74	0.00725018	0.0999986	0.0725028	0.000725008
1738	200.057	23.74	0.00724633	0.0999986	0.0724643	0.000724622
1739	200.157	23.74	0.0072443	0.0999986	0.0724441	0.00072442
1740	200.257	23.74	0.00724198	0.0999987	0.0724207	0.000724189
1741	200.357	23.74	0.00723721	0.0999986	0.0723731	0.000723711
1742	200.504	23.74	0.00723356	0.0999986	0.0723367	0.000723346
1743	200.704	23.74	0.00663105	0.0999986	0.0663114	0.000663096
1744	200.877	21.38	0.00576424	0.0999986	0.0576432	0.000576416
1745	201.023	19.92	0.00507896	0.0999986	0.0507903	0.000507889
1746	201.158	18.89	0.00463781	0.0999986	0.0463787	0.000463774
1747	201.304	18.26	0.00464753	0.0999986	0.0464759	0.000464747
1748	201.404	18.26	0.00465087	0.0999986	0.0465094	0.000465081
1749	201.503	18.26	0.00465766	0.0999986	0.0465773	0.000465759
1750	201.596	18.26	0.00466414	0.0999986	0.0466421	0.000466407
1751	201.689	18.26	0.00467691	0.0999986	0.0467697	0.000467684
1752	201.782	18.26	0.00467366	0.0999986	0.0467373	0.00046736
1753	201.875	18.26	0.00468511	0.0999986	0.0468518	0.000468505
1754	201.981	18.26	0.00468521	0.0999986	0.0468528	0.000468515
1755	202.081	18.26	0.00468795	0.0999986	0.0468801	0.000468788
1756	202.181	18.26	0.00468957	0.0999985	0.0468963	0.00046895
1757	202.281	18.26	0.00469463	0.0999985	0.046947	0.000469456
1758	202.419	18.26	0.00469828	0.0999986	0.0469835	0.000469821
1759	202.617	18.26	0.00526869	0.0999985	0.0526877	0.000526861
1760	202.757	20.33	0.005956	0.0999986	0.0595608	0.000595591
1761	202.895	21.4	0.0066513	0.0999986	0.066514	0.000665121
1762	203.04	23.16	0.00736333	0.0999986	0.0736343	0.000736323
1763	203.187	23.74	0.00731288	0.0999986	0.0731298	0.000731278
1764	203.287	23.74	0.00729313	0.0999986	0.0729323	0.000729303
1765	203.387	23.74	0.00727824	0.0999986	0.0727834	0.000727814
1766	203.487	23.74	0.00726649	0.0999986	0.0726659	0.000726638
1767	203.587	23.74	0.0072593	0.0999987	0.0725939	0.00072592
1768	203.68	23.74	0.007252	0.0999986	0.072521	0.00072519
1769	203.771	23.74	0.0072444	0.0999986	0.072445	0.000724431
1770	203.863	23.74	0.00724765	0.0999986	0.0724775	0.000724754
1771	203.957	23.74	0.00723985	0.0999986	0.0723995	0.000723975
1772	204.065	23.74	0.0072358	0.0999986	0.072359	0.00072357
1773	204.156	23.74	0.00723397	0.0999985	0.0723408	0.000723386
1774	204.31	23.74	0.00723529	0.0999987	0.0723539	0.00072352
1775	204.493	23.74	0.0065498	0.0999986	0.065499	0.000654971
1776	204.655	21.7	0.00573557	0.0999986	0.0573565	0.000573549
1777	204.801	19.87	0.00505829	0.0999986	0.0505836	0.000505823
1778	204.945	18.82	0.00463304	0.0999986	0.0463311	0.000463298
1779	205.046	18.26	0.00464085	0.0999986	0.0464091	0.000464078
1780	205.145	18.26	0.00464804	0.0999985	0.046481	0.000464797
1781	205.246	18.26	0.00465756	0.0999986	0.0465763	0.000465749
1782	205.348	18.26	0.00466566	0.0999986	0.0466573	0.00046656
1783	205.448	18.26	0.00467184	0.0999986	0.0467191	0.000467178
1784	205.547	18.26	0.00467721	0.0999986	0.0467728	0.000467715
1785	205.647	18.26	0.00468136	0.0999986	0.0468143	0.00046813
1786	205.739	18.26	0.00468309	0.0999986	0.0468315	0.000468302
1787	205.832	18.26	0.00468552	0.0999985	0.0468559	0.000468545
1788	205.925	18.26	0.00468906	0.0999986	0.0468913	0.000468899
1789	206.092	18.26	0.00469544	0.0999986	0.0469551	0.000469538
1790	206.299	18.26	0.00527699	0.0999986	0.0527707	0.000527692
1791	206.436	20.34	0.00595539	0.0999986	0.0595547	0.00059553
1792	206.576	21.36	0.00666944	0.0999986	0.0666953	0.000666934
1793	206.721	23.2	0.00735877	0.0999986	0.0735888	0.000735866
1794	206.863	23.74	0.00730924	0.0999986	0.0730934	0.000730914
1795	206.963	23.74	0.00729546	0.0999986	0.0729556	0.000729536
1796	207.063	23.74	0.00728219	0.0999986	0.0728229	0.000728208
1797	207.163	23.74	0.00727176	0.0999987	0.0727185	0.000727166
1798	207.263	23.74	0.00725879	0.0999986	0.0725889	0.000725868
1799	207.364	23.74	0.00725657	0.0999987	0.0725666	0.000725647
1800	207.464	23.74	0.00724856	0.0999986	0.0724866	0.000724846
1801	207.564	23.74	0.00724845	0.0999986	0.0724856	0.000724835
1802	207.664	23.74	0.00724228	0.0999986	0.0724238	0.000724218
1803	207.764	23.74	0.00723975	0.0999986	0.0723984	0.000723965
1804	207.899	23.74	0.00723508	0.0999986	0.0723518	0.000723498
1805	208.15	23.74	0.00658201	0.0999986	0.0658211	0.000658192
1806	208.285	21.67	0.00590352	0.0999986	0.0590361	0.000590344
1807	208.436	20.52	0.00518887	0.0999986	0.0518894	0.00051888
1808	208.581	18.7	0.00464105	0.0999986	0.0464111	0.000464098
1809	208.72	18.26	0.00464449	0.0999986	0.0464456	0.000464443
1810	208.82	18.26	0.00464885	0.0999986	0.0464891	0.000464878
1811	208.92	18.26	0.0046604	0.0999986	0.0466046	0.000466033
1812	209.02	18.26	0.00466283	0.0999987	0.0466289	0.000466277
1813	209.12	18.26	0.00467306	0.0999987	0.0467312	0.000467299
1814	209.22	18.26	0.00467539	0.0999987	0.0467545	0.000467533
1815	209.321	18.26	0.00467842	0.0999986	0.0467849	0.000467836
1816	209.42	18.26	0.00468116	0.0999986	0.0468122	0.00046811
1817	209.521	18.26	0.00468754	0.0999986	0.0468761	0.000468748
1818	209.622	18.26	0.00468906	0.0999986	0.0468913	0.0004689
1819	209.756	18.26	0.00469554	0.0999986	0.0469561	0.000469548
1820	209.999	18.26	0.00525623	0.0999987	0.052563	0.000525616
1821	210.14	20.34	0.00595843	0.0999986	0.0595851	0.000595834
1822	210.28	21.38	0.00667379	0.0999987	0.0667388	0.00066737
1823	210.425	23.19	0.00736515	0.0999986	0.0736525	0.000736505
1824	210.581	23.74	0.00731511	0.0999987	0.0731521	0.000731501
1825	210.682	23.74	0.00729212	0.0999986	0.0729222	0.000729201
1826	210.782	23.74	0.00727935	0.0999986	0.0727945	0.000727925
1827	210.882	23.74	0.00727469	0.0999987	0.0727479	0.00072746
1828	210.982	23.74	0.00726355	0.0999986	0.0726365	0.000726345
1829	211.082	23.74	0.00726142	0.0999986	0.0726152	0.000726132
1830	211.183	23.74	0.00725038	0.0999987	0.0725048	0.000725028
1831	211.282	23.74	0.0072438	0.0999987	0.0724389	0.00072437
1832	211.382	23.74	0.00724319	0.0999987	0.0724328	0.000724309
1833	211.482	23.74	0.00724268	0.0999986	0.0724278	0.000724257
1834	211.616	23.74	0.00723407	0.0999986	0.0723417	0.000723397
1835	211.846	23.74	0.00677681	0.0999986	0.067769	0.000677672
1836	211.981	23.74	0.00609508	0.0999986	0.0609516	0.000609499
1837	212.128	20.58	0.0053791	0.0999987	0.0537917	0.000537903
1838	212.283	19.43	0.00470588	0.0999986	0.0470594	0.000470581
1839	212.429	18.26	0.0046449	0.0999986	0.0464496	0.000464483
1840	212.529	18.26	0.00465006	0.0999986	0.0465013	0.000465
1841	212.629	18.26	0.00465897	0.0999986	0.0465904	0.000465891
1842	212.729	18.26	0.0046608	0.0999986	0.0466087	0.000466073
1843	212.829	18.26	0.00466931	0.0999987	0.0466937	0.000466925
1844	212.929	18.26	0.0046764	0.0999986	0.0467646	0.000467633
1845	213.029	18.26	0.00467802	0.0999986	0.0467808	0.000467795
1846	213.129	18.26	0.00468987	0.0999986	0.0468994	0.000468981
1847	213.23	18.26	0.00469088	0.0999986	0.0469095	0.000469082
1848	213.33	18.26	0.00468957	0.0999986	0.0468963	0.00046895
1849	213.43	18.26	0.00469423	0.0999986	0.0469429	0.000469416
1850	213.584	18.26	0.00469585	0.0999987	0.0469591	0.000469579
1851	213.757	18.26	0.00526291	0.0999987	0.0526298	0.000526285
1852	213.899	20.34	0.00596845	0.0999986	0.0596853	0.000596837
1853	214.046	21.44	0.00671542	0.0999986	0.0671552	0.000671533
1854	214.192	23.28	0.00736394	0.0999987	0.0736403	0.000736384
1855	214.332	23.74	0.00731653	0.0999987	0.0731662	0.000731644
1856	214.432	23.74	0.0072987	0.0999986	0.072988	0.00072986
1857	214.532	23.74	0.00728371	0.0999986	0.0728381	0.000728361
1858	214.632	23.74	0.00727236	0.0999986	0.0727246	0.000727226
1859	214.732	23.74	0.00726638	0.0999987	0.0726648	0.000726629
1860	214.832	23.74	0.00725726	0.0999986	0.0725737	0.000725716
1861	214.932	23.74	0.00725281	0.0999987	0.0725291	0.000725271
1862	215.032	23.74	0.00724815	0.0999986	0.0724825	0.000724805
1863	215.132	23.74	0.00724531	0.0999986	0.0724541	0.000724521
1864	215.233	23.74	0.00724258	0.0999986	0.0724268	0.000724248
1865	215.367	23.74	0.00724147	0.0999987	0.0724156	0.000724138
1866	215.62	23.74	0.00658495	0.0999986	0.0658504	0.000658486
1867	215.756	21.66	0.00590433	0.0999987	0.0590441	0.000590426
1868	215.908	20.51	0.00518481	0.0999987	0.0518488	0.000518475
1869	216.054	18.69	0.00464246	0.0999986	0.0464253	0.00046424
1870	216.187	18.26	0.00464814	0.0999986	0.046482	0.000464807
1871	216.287	18.26	0.00465503	0.0999986	0.0465509	0.000465496
1872	216.387	18.26	0.00466009	0.0999986	0.0466015	0.000466003
1873	216.487	18.26	0.00466586	0.0999986	0.0466593	0.00046658
1874	216.588	18.26	0.0046689	0.0999986	0.0466897	0.000466884
1875	216.688	18.26	0.00467488	0.0999986	0.0467495	0.000467481
1876	216.788	18.26	0.00468015	0.0999986	0.0468021	0.000468008
1877	216.888	18.26	0.0046846	0.0999986	0.0468467	0.000468454
1878	216.988	18.26	0.00468713	0.0999985	0.046872	0.000468706
1879	217.088	18.26	0.00469372	0.0999987	0.0469378	0.000469366
1880	217.222	18.26	0.00469959	0.0999986	0.0469966	0.000469953
1881	217.473	18.26	0.00510722	0.0999987	0.0510729	0.000510715
1882	217.608	18.26	0.00576393	0.0999986	0.0576402	0.000576385
1883	217.745	21.33	0.00646178	0.0999986	0.0646186	0.000646169
1884	217.882	22.34	0.0071586	0.0999986	0.071587	0.00071585
1885	218.028	23.74	0.00733131	0.0999986	0.0733142	0.000733121
1886	218.167	23.74	0.0072987	0.0999986	0.072988	0.00072986
1887	218.268	23.74	0.00728188	0.0999986	0.0728198	0.000728178
1888	218.368	23.74	0.00727195	0.0999986	0.0727206	0.000727185
1889	218.468	23.74	0.00726406	0.0999986	0.0726416	0.000726396
1890	218.569	23.74	0.00725646	0.0999986	0.0725656	0.000725636
1891	218.669	23.74	0.00725301	0.0999986	0.0725312	0.000725291
1892	218.769	23.74	0.00724967	0.0999986	0.0724977	0.000724957
1893	218.87	23.74	0.00724511	0.0999986	0.0724521	0.000724501
1894	218.97	23.74	0.00724775	0.0999986	0.0724785	0.000724765
1895	219.07	23.74	0.00724471	0.0999986	0.0724481	0.000724461
1896	219.205	23.74	0.00723691	0.0999987	0.0723701	0.000723681
1897	219.455	23.74	0.00677347	0.0999987	0.0677356	0.000677338
1898	219.589	23.74	0.00609325	0.0999985	0.0609334	0.000609316
1899	219.729	20.64	0.00541638	0.0999986	0.0541646	0.000541631
1900	219.886	19.56	0.00472685	0.0999986	0.0472691	0.000472678
1901	220.034	18.26	0.00464672	0.0999986	0.0464678	0.000464665
1902	220.133	18.26	0.0046532	0.0999986	0.0465327	0.000465314
1903	220.234	18.26	0.00465806	0.0999986	0.0465813	0.000465799
1904	220.335	18.26	0.00466465	0.0999986	0.0466471	0.000466458
1905	220.435	18.26	0.00466708	0.0999986	0.0466714	0.000466702
1906	220.529	18.26	0.00467883	0.0999986	0.046789	0.000467876
1907	220.622	18.26	0.0046765	0.0999986	0.0467657	0.000467643
1908	220.715	18.26	0.00467934	0.0999986	0.046794	0.000467927
1909	220.823	18.26	0.00468359	0.0999986	0.0468366	0.000468353
1910	220.923	18.26	0.00468987	0.0999986	0.0468994	0.000468981
1911	221.023	18.26	0.00469078	0.0999985	0.0469085	0.000469071
1912	221.178	18.26	0.00469767	0.0999985	0.0469774	0.00046976
1913	221.346	18.26	0.00525167	0.0999986	0.0525175	0.000525159
1914	221.488	20.34	0.00596248	0.0999985	0.0596256	0.000596239
1915	221.636	21.42	0.00671755	0.0999985	0.0671765	0.000671745
1916	221.782	23.28	0.00735938	0.0999985	0.0735948	0.000735927
1917	221.921	23.74	0.00731511	0.0999986	0.0731521	0.0007315
1918	222.021	23.74	0.0072988	0.0999985	0.0729891	0.000729869
1919	222.114	23.74	0.00728239	0.0999985	0.072825	0.000728228
1920	222.207	23.74	0.00727682	0.0999986	0.0727692	0.000727671
1921	222.3	23.74	0.00726425	0.0999985	0.0726437	0.000726414
1922	222.392	23.74	0.00726477	0.0999986	0.0726487	0.000726466
1923	222.499	23.74	0.00725757	0.0999985	0.0725768	0.000725746
1924	222.599	23.74	0.00725291	0.0999985	0.0725302	0.00072528
1925	222.699	23.74	0.00724825	0.0999986	0.0724835	0.000724815
1926	222.8	23.74	0.00724653	0.0999986	0.0724663	0.000724643
1927	222.9	23.74	0.00724055	0.0999985	0.0724066	0.000724044
1928	223.043	23.74	0.00724086	0.0999987	0.0724096	0.000724077
1929	223.206	23.74	0.00664229	0.0999986	0.0664238	0.00066422
1930	223.379	21.39	0.00577538	0.0999986	0.0577546	0.00057753
1931	223.526	19.92	0.00508473	0.0999986	0.050848	0.000508466
1932	223.666	18.87	0.00464267	0.0999986	0.0464273	0.00046426
1933	223.767	18.26	0.00465168	0.0999987	0.0465175	0.000465162
1934	223.867	18.26	0.00465381	0.0999986	0.0465388	0.000465374
1935	223.967	18.26	0.00465867	0.0999986	0.0465874	0.000465861
1936	224.067	18.26	0.00466739	0.0999987	0.0466745	0.000466733
1937	224.167	18.26	0.00467144	0.0999986	0.046715	0.000467137
1938	224.267	18.26	0.0046763	0.0999986	0.0467636	0.000467623
1939	224.367	18.26	0.00468308	0.0999986	0.0468315	0.000468302
1940	224.468	18.26	0.00468592	0.0999986	0.0468599	0.000468586
1941	224.569	18.26	0.00468622	0.0999986	0.0468629	0.000468616
1942	224.669	18.26	0.00468926	0.0999986	0.0468933	0.00046892
1943	224.816	18.26	0.00469331	0.0999986	0.0469338	0.000469325
1944	225.021	18.26	0.00525704	0.0999986	0.0525711	0.000525696
1945	225.161	20.34	0.00596055	0.0999986	0.0596064	0.000596047
1946	225.303	21.42	0.00668048	0.0999986	0.0668057	0.000668038
1947	225.447	23.21	0.00736879	0.0999986	0.073689	0.000736869
1948	225.597	23.74	0.00731673	0.0999986	0.0731683	0.000731663
1949	225.697	23.74	0.00729931	0.0999986	0.0729941	0.000729921
1950	225.798	23.74	0.00728827	0.0999987	0.0728836	0.000728817
1951	225.898	23.74	0.0072757	0.0999986	0.0727581	0.00072756
1952	225.998	23.74	0.00726912	0.0999986	0.0726922	0.000726902
1953	226.098	23.74	0.0072597	0.0999986	0.072598	0.00072596
1954	226.199	23.74	0.00725585	0.0999986	0.0725595	0.000725574
1955	226.3	23.74	0.00725079	0.0999986	0.0725089	0.000725068
1956	226.4	23.74	0.00724936	0.0999986	0.0724947	0.000724926
1957	226.5	23.74	0.00724309	0.0999986	0.0724319	0.000724299
1958	226.634	23.74	0.00724491	0.0999986	0.0724501	0.000724481
1959	226.843	23.74	0.00677864	0.0999986	0.0677873	0.000677854
1960	226.977	23.74	0.00609021	0.0999986	0.060903	0.000609013
1961	227.128	20.53	0.00536523	0.0999987	0.053653	0.000536516
1962	227.282	19.39	0.00469787	0.0999985	0.0469794	0.00046978
1963	227.427	18.26	0.00464895	0.0999986	0.0464901	0.000464888
1964	227.528	18.26	0.00465097	0.0999986	0.0465104	0.000465091
1965	227.628	18.26	0.0046609	0.0999986	0.0466097	0.000466084
1966	227.728	18.26	0.00466485	0.0999985	0.0466492	0.000466478
1967	227.829	18.26	0.00467174	0.0999985	0.0467181	0.000467167
1968	227.93	18.26	0.00467559	0.0999986	0.0467565	0.000467552
1969	228.03	18.26	0.00468035	0.0999986	0.0468042	0.000468029
1970	228.124	18.26	0.00468126	0.0999985	0.0468133	0.000468119
1971	228.218	18.26	0.00468379	0.0999986	0.0468386	0.000468373
1972	228.311	18.26	0.00468866	0.0999985	0.0468872	0.000468859
1973	228.418	18.26	0.0046926	0.0999985	0.0469267	0.000469253
1974	228.6	18.26	0.00469585	0.0999986	0.0469591	0.000469578
1975	228.712	18.26	0.00513254	0.0999986	0.0513262	0.000513247
1976	228.879	20.34	0.00594809	0.0999985	0.0594818	0.0005948
1977	229.022	21.36	0.00668605	0.0999986	0.0668614	0.000668596
1978	229.166	23.22	0.00736951	0.0999986	0.0736961	0.00073694
1979	229.315	23.74	0.00731592	0.0999986	0.0731602	0.000731582
1980	229.416	23.74	0.00730012	0.0999986	0.0730022	0.000730001
1981	229.516	23.74	0.00728999	0.0999986	0.0729009	0.000728989
1982	229.616	23.74	0.00727884	0.0999986	0.0727895	0.000727874
1983	229.716	23.74	0.00726679	0.0999985	0.072669	0.000726668
1984	229.816	23.74	0.00726619	0.0999986	0.0726629	0.000726609
1985	229.916	23.74	0.00726112	0.0999985	0.0726122	0.000726101
1986	230.016	23.74	0.00725301	0.0999985	0.0725312	0.000725291
1987	230.116	23.74	0.00725119	0.0999986	0.0725129	0.000725109
1988	230.217	23.74	0.00724623	0.0999986	0.0724633	0.000724613
1989	230.352	23.74	0.00724329	0.0999986	0.0724339	0.000724319
1990	230.598	23.74	0.00657199	0.0999986	0.0657208	0.00065719
1991	230.769	21.7	0.00571976	0.0999986	0.0571985	0.000571968
1992	230.914	19.82	0.00504573	0.0999986	0.050458	0.000504566
1993	231.079	18.68	0.00464105	0.0999986	0.0464111	0.000464098
1994	231.171	18.26	0.00464743	0.0999986	0.0464749	0.000464737
1995	231.265	18.26	0.00465573	0.0999986	0.046558	0.000465567
1996	231.358	18.26	0.00465847	0.0999986	0.0465854	0.00046584
1997	231.466	18.26	0.00466749	0.0999986	0.0466755	0.000466742
1998	231.567	18.26	0.00467275	0.0999985	0.0467282	0.000467268
1999	231.667	18.26	0.00467447	0.0999985	0.0467454	0.00046744
[truncated: 68,473 more rows]

## Sheet: Supplementary Figure 1a
Contact angle
Cu(bulk)		Cu on Ti/Si		Cu on Ti/PDMS
In air	In HCl vapor	In air	In HCl vapor	In air	In HCl vapor
156.6	17	142.5	12.9	154.3	27.5
156.1	18	142.4	19.1	154.5	23.4
155.6	20.2	145.9	22.9	158	27.5
155.6	18.5	145.9	18	157.8	23.8
				157.4	19.4
				157.5	20.4

## Sheet: Supplementary Figure 8b
Horizontal		Vertical
Distance (µm)	Height (µm)	Distance (µm)	Height (µm)
0	25.2573	0	24.0773
0.871846	25.2148	0.872302	24.0924
1.74369	25.1902	1.7446	24.1682
2.61554	25.1906	2.61691	24.275
3.48738	25.2197	3.48921	24.3998
4.35923	25.23	4.36151	24.5348
5.23107	25.2308	5.23381	24.6751
6.10292	25.2278	6.10612	24.8181
6.97476	25.5094	6.97842	24.963
7.84661	25.1885	7.85072	25.1107
8.71846	25.1407	8.72302	25.2627
9.5903	25.0484	9.59533	25.2911
10.4621	24.988	10.4676	25.3295
11.334	24.9027	11.3399	25.6464
12.2058	24.799	12.2122	25.6539
13.0777	24.6834	13.0845	25.6541
13.9495	24.5635	13.9568	25.6452
14.8214	24.4457	14.8291	25.6233
15.6932	24.3348	15.7014	25.2853
16.5651	24.2334	16.5737	25.5503
17.4369	24.1418	17.446	25.2243
18.3088	24.056	18.3183	25.4246
19.1806	23.9671	19.1907	25.2857
20.0524	23.9722	20.063	25.1394
20.9243	23.9714	20.9353	24.9989
21.7961	23.9692	21.8076	24.8689
22.668	23.968	22.6799	24.7508
23.5398	23.9647	23.5522	24.6446
24.4117	23.9614	24.4245	24.5502
25.2835	23.9572	25.2968	24.4676
26.1554	23.9495	26.1691	24.3971
27.0272	23.9407	27.0414	24.3394
27.8991	23.931	27.9137	24.3019
28.7709	23.9189	28.786	24.2876
29.6427	23.9063	29.6583	24.2644
30.5146	23.8903	30.5306	24.2445
31.3864	23.879	31.4029	24.2338
32.2583	23.8626	32.2752	24.2216
33.1301	23.8483	33.1475	24.2068
34.002	23.8351	34.0198	24.1947
34.8738	23.8239	34.8921	24.1839
35.7457	23.8118	35.7644	24.1773
36.6175	23.8012	36.6367	24.1688
37.4894	23.7823	37.509	24.1588
38.3612	23.7569	38.3813	24.1509
39.233	23.7543	39.2536	24.1422
40.1049	23.7468	40.1259	24.1376
40.9767	23.7203	40.9982	24.1439
41.8486	23.7341	41.8705	24.1611
42.7204	23.9002	42.7428	24.1786
43.5923	24.1408	43.6151	24.191
44.4641	24.3942	44.4874	24.203
45.336	24.6239	45.3597	24.2017
46.2078	24.8414	46.232	21.3337
47.0797	25.0583	47.1043	21.344
47.9515	25.2594	47.9766	22.4245
48.8233	25.2781	48.8489	23.3789
49.6952	25.2763	49.7212	23.868
50.567	25.2261	50.5935	24.1817
51.4389	25.1977	51.4658	24.3465
52.3107	25.2208	52.3381	24.4695
53.1826	25.2306	53.2104	24.5866
54.0544	25.2368	54.0827	24.7073
54.9263	25.2313	54.955	24.8337
55.7981	25.2208	55.8273	24.9661
56.67	25.2015	56.6997	25.1053
57.5418	25.4769	57.572	25.2521
58.4136	25.2654	58.4443	25.2697
59.2855	25.1958	59.3166	25.292
60.1573	25.1468	60.1889	25.5771
61.0292	25.114	61.0612	25.6383
61.901	25.0849	61.9335	25.6471
62.7729	25.0556	62.8058	25.6335
63.6447	24.6142	63.6781	25.5602
64.5166	24.8594	64.5504	25.2719
65.3884	24.3003	65.4227	25.4995
66.2603	23.9924	66.295	25.2225
67.1321	24.2113	67.1673	25.3792
68.0039	24.2208	68.0396	25.3797
68.8758	23.9641	68.9119	25.3215
69.7476	23.9695	69.7842	25.1586
70.6195	23.9708	70.6565	24.9746
71.4913	23.9723	71.5288	24.8014
72.3632	23.9736	72.4011	24.649
73.235	23.974	73.2734	24.5197
74.1069	23.9747	74.1457	24.4131
74.9787	23.974	75.018	24.3266
75.8506	23.9755	75.8903	24.2563
76.7224	23.9725	76.7626	24.1972
77.5943	23.9715	77.6349	24.1415
78.4661	23.9696	78.5072	24.1456
79.3379	23.9686	79.3795	24.1319
80.2098	23.966	80.2518	24.1163
81.0816	23.9638	81.1241	24.1084
81.9535	23.9615	81.9964	24.0998
82.8253	23.9582	82.8687	24.086
83.6972	23.9506	83.741	24.0644
84.569	23.9405	84.6133	24.0461
85.4409	23.9277	85.4856	24.032
86.3127	23.9154	86.3579	24.0198
87.1846	23.9039	87.2302	24.0053
88.0564	23.8956	88.1025	23.9935
88.9282	23.887	88.9748	23.9858
89.8001	23.2033	89.8471	23.9779
90.6719	23.1548	90.7194	23.9725
91.5438	23.6298	91.5917	23.9699
92.4156	24.0116	92.464	23.9682
93.2875	24.3603	93.3363	23.9652
94.1593	24.7342	94.2087	23.9655
95.0312	24.9082	95.081	23.9706
95.903	24.7454	95.9533	21.5146
96.7749	25.1207	96.8256	22.373
97.6467	25.2203	97.6979	22.944
98.5185	25.2721	98.5702	23.3363
99.3904	25.1544	99.4425	23.6357
100.262	25.1292	100.315	23.8829
101.134	25.1415	101.187	24.0954
102.006	25.1743	102.059	24.2848
102.878	25.1887	102.932	24.4589
103.75	25.1961	103.804	24.6235
104.621	25.1929	104.676	24.784
105.493	25.1771	105.549	24.9473
106.365	25.16	106.421	25.1254
107.237	25.1305	107.293	25.1925
108.109	25.0956	108.165	25.2258
108.981	24.9845	109.038	25.2404
109.853	24.8714	109.91	25.248
110.724	24.7442	110.782	25.2508
111.596	24.5942	111.655	25.2512
112.468	24.4348	112.527	25.2463
113.34	24.2783	113.399	25.5318
114.212	24.1321	114.272	25.2227
115.084	24.0012	115.144	25.1775
115.955	23.8896	116.016	25.4148
116.827	23.799	116.889	25.3285
117.699	23.7256	117.761	25.2074
118.571	23.6595	118.633	25.07
119.443	23.6757	119.505	24.9298
120.315	23.6755	120.378	24.7929
121.187	23.6671	121.25	24.6615
122.058	23.6676	122.122	24.5354
122.93	23.6701	122.995	24.4132
123.802	23.6726	123.867	24.2943
124.674	23.6744	124.739	24.1799
125.546	23.6746	125.612	24.0739
126.418	23.6733	126.484	23.9998
127.289	23.6689	127.356	23.9975
128.161	23.6656	128.228	23.9833
129.033	23.6592	129.101	23.9732
129.905	23.6493	129.973	23.9651
130.777	23.6399	130.845	23.9538
131.649	23.6309	131.718	23.9329
132.521	23.6207	132.59	23.8967
133.392	23.6156	133.462	23.879
134.264	23.6084	134.335	23.8595
135.136	23.609	135.207	23.8434
136.008	23.6076	136.079	23.8295
136.88	23.608	136.951	23.8181
137.752	23.6055	137.824	23.8068
138.623	23.5957	138.696	23.7899
139.495	23.2943	139.568	23.7639
140.367	23.484	140.441	23.7461
141.239	23.7998	141.313	23.7235
142.111	24.1317	142.185	23.6932
142.983	24.4709	143.058	23.6748
143.855	24.8203	143.93	23.9497
144.726	24.921	144.802	23.7271
145.598	25.0814	145.674	23.1299
146.47	24.8795	146.547	23.1554
147.342	25.0524	147.419	23.6857
148.214	25.0532	148.291	23.7198
149.086	25.09	149.164	23.8191
149.957	25.1159	150.036	23.9487
150.829	25.1341	150.908	24.0928
151.701	25.155	151.781	24.2445
152.573	25.1615	152.653	24.4009
153.445	25.158	153.525	24.5608
154.317	25.1478	154.398	24.725
155.189	25.1332	155.27	24.8982
156.06	25.1157	156.142	25.0947
156.932	25.3762	157.014	25.1337
157.804	25.2518	157.887	25.1612
158.676	25.1877	158.759	25.1837
159.548	25.1511	159.631	25.4987
160.42	25.0931	160.504	25.4986
161.291	24.7841	161.376	25.4478
162.163	24.5786	162.248	25.4241
163.035	24.4025	163.121	25.1443
163.907	24.2449	163.993	25.4101
164.779	24.1093	164.865	25.3857
165.651	24.0057	165.737	25.0326
166.522	23.9441	166.61	25.2604
167.394	23.9078	167.482	25.163
168.266	23.8755	168.354	24.9584
169.138	23.8339	169.227	24.812
170.01	23.8448	170.099	24.6848
170.882	23.8453	170.971	24.5718
171.754	23.8386	171.844	24.474
172.625	23.8318	172.716	24.394
173.497	23.8264	173.588	24.3352
174.369	23.8231	174.46	24.3024
175.241	23.82	175.333	24.3008
176.113	23.8158	176.205	24.3315
176.985	23.8093	177.077	23.9984
177.856	23.7973	177.95	23.9721
178.728	23.7868	178.822	23.9572
179.6	23.7766	179.694	23.942
180.472	23.7663	180.567	23.9147
181.344	23.7569	181.439	23.8789
182.216	23.7454	182.311	23.8462
183.088	23.7339	183.183	23.8325
183.959	23.7176	184.056	23.8253
184.831	23.693	184.928	23.8177
185.703	23.6716	185.8	23.8142
186.575	23.6627	186.673	23.8062
187.447	23.6578	187.545	23.7952
188.319	23.9484	188.417	23.7814
189.19	23.9514	189.29	23.7688
190.062	24.0768	190.162	23.7533
190.934	24.2369	191.034	23.7404
191.806	24.2872	191.907	23.7246
192.678	24.7378	192.779	23.6994
193.55	24.8744	193.651	23.6812
194.422	24.9935	194.523	23.4219
195.293	25.1108	195.396	23.2359
196.165	25.1956	196.268	23.3659
197.037	25.2608	197.14	23.5126
197.909	25.1441	198.013	23.6669
198.781	25.0978	198.885	23.8243
199.653	25.1144	199.757	23.9839
200.524	25.1274	200.63	24.146
201.396	25.136	201.502	24.3107
202.268	25.1401	202.374	24.4778
203.14	25.1369	203.246	24.6471
204.012	25.129	204.119	24.8176
204.884	25.1199	204.991	24.9829
205.756	25.3885	205.863	25.1079
206.627	25.3692	206.736	25.1276
207.499	25.1735	207.608	25.1464
208.371	25.175	208.48	25.1612
209.243	25.1973	209.353	25.1721
210.115	25.0348	210.225	25.4254
210.987	24.7734	211.097	25.1607
211.858	24.518	211.969	25.1419
212.73	24.2805	212.842	25.16
213.602	24.0606	213.714	25.3835
214.474	23.8581	214.586	25.0304
215.346	23.6809	215.459	25.2583
216.218	23.6021	216.331	25.1619
217.09	23.6111	217.203	25.0115
217.961	23.6178	218.076	24.7689
218.833	23.6247	218.948	24.5711
219.705	23.6312	219.82	24.3966
220.577	23.6263	220.692	24.2408
221.449	23.6358	221.565	24.1008
222.321	23.6451	222.437	23.9722
223.192	23.6522	223.309	23.8478
224.064	23.6617	224.182	23.8437
224.936	23.6659	225.054	23.8517
225.808	23.6663	225.926	23.8499
226.68	23.6705	226.799	23.8464
227.552	23.6693	227.671	23.8485
228.424	23.6662	228.543	23.8494
229.295	23.6617	229.416	23.8467
230.167	23.6581	230.288	23.8416
231.039	23.6465	231.16	23.8385
231.911	23.639	232.032	23.8331
232.783	23.6272	232.905	23.8272
233.655	23.6183	233.777	23.8247
234.526	23.6097	234.649	23.8243
235.398	23.5947	235.522	23.8233
236.27	23.5749	236.394	23.823
237.142	23.563	237.266	23.8222
238.014	23.5681	238.139	23.8222
238.886	23.6656	239.011	23.8229
239.758	23.8139	239.883	23.8259
240.629	24.0429	240.755	23.8277
241.501	24.312	241.628	23.8363
242.373	24.5987	242.5	23.8536
243.245	24.8606	243.372	23.6177
244.117	24.9383	244.245	23.5732
244.989	25.069	245.117	23.5559
245.86	24.8674	245.989	23.7372
246.732	25.2287	246.862	23.9747
247.604	24.9953	247.734	24.0852
248.476	25.0301	248.606	24.2004
249.348	25.0595	249.478	24.3201
250.22	25.0761	250.351	24.438
251.092	25.0798	251.223	24.5533
251.963	25.087	252.095	24.6669
252.835	25.079	252.968	24.7806
253.707	25.071	253.84	24.8984
254.579	25.3398	254.712	25.0298
255.451	25.0088	255.585	25.069
256.323	25.2569	256.457	25.0911
257.194	25.2162	257.329	25.1029
258.066	25.0842	258.201	25.3568
258.938	24.9999	259.074	25.3581
259.81	24.931	259.946	25.3982
260.682	24.6165	260.818	25.3892
261.554	24.4151	261.691	25.377
262.425	24.2438	262.563	25.0487
263.297	24.0903	263.435	25.0385
264.169	23.9529	264.308	25.2361
265.041	23.8335	265.18	25.1594
265.913	23.7397	266.052	25.1048
266.785	23.7022	266.925	24.9258
267.657	23.7097	267.797	24.7552
268.528	23.6898	268.669	24.6
269.4	23.6825	269.541	24.4534
270.272	23.6749	270.414	24.3092
271.144	23.6645	271.286	24.1624
272.016	23.6494	272.158	24.0088
272.888	23.6384	273.031	23.8479
273.759	23.625	273.903	23.843
274.631	23.6167	274.775	23.8557
275.503	23.611	275.648	23.8542
276.375	23.6062	276.52	23.8394
277.247	23.5985	277.392	23.8293
278.119	23.5859	278.264	23.8194
278.991	23.5712	279.137	23.8089
279.862	23.5518	280.009	23.7879
280.734	23.5351	280.881	23.7646
281.606	23.5095	281.754	23.7466
282.478	23.479	282.626	23.7245
283.35	23.4583	283.498	23.6966
284.222	23.4305	284.371	23.6724
285.093	23.428	285.243	23.6471
285.965	23.4335	286.115	23.621
286.837	23.4332	286.987	23.6028
287.709	23.4458	287.86	23.5788
288.581	23.6912	288.732	23.581
289.453	23.9577	289.604	23.5831
290.325	24.2625	290.477	23.6867
291.196	24.6369	291.349	23.5925
292.068	24.6573	292.221	23.6326
292.94	24.6097	293.094	23.2074
293.812	25.0113	293.966	22.8145
294.684	25.1016	294.838	23.4392
295.556	24.8847	295.71	23.5341
296.427	24.9272	296.583	23.6592
297.299	24.9678	297.455	23.8024
298.171	24.9943	298.327	23.956
299.043	25.0079	299.2	24.1158
299.915	25.0257	300.072	24.2799
300.787	25.0279	300.944	24.4473
301.659	25.0227	301.817	24.6184
302.53	25.0203	302.689	24.7967
303.402	24.9974	303.561	24.9952
304.274	24.9554	304.434	25.0443
305.146	24.9255	305.306	25.0731
306.018	24.876	306.178	25.0919
306.89	24.8423	307.05	25.1004
307.761	24.8296	307.923	25.1052
308.633	24.7561	308.795	25.3495
309.505	24.6047	309.667	25.3888
310.377	24.4714	310.54	25.3294
311.249	24.3465	311.412	25.0484
312.121	24.09	312.284	25.0493
312.993	23.804	313.157	25.0939
313.864	23.4619	314.029	25.0508
314.736	23.4724	314.901	24.9561
315.608	23.7161	315.773	24.7955
316.48	23.7057	316.646	24.6184
317.352	23.7276	317.518	24.4504
318.224	23.7404	318.39	24.3025
319.095	23.7466	319.263	24.18
319.967	23.7529	320.135	24.086
320.839	23.7549	321.007	24.0212
321.711	23.7567	321.88	23.9845
322.583	23.7558	322.752	23.9743
323.455	23.755	323.624	23.9946
324.327	23.7533	324.496	24.0769
325.198	23.7515	325.369	23.8076
326.07	23.7486	326.241	23.7524
326.942	23.7446	327.113	23.743
327.814	23.7395	327.986	23.7326
328.686	23.7315	328.858	23.7262
329.558	23.713	329.73	23.7113
330.429	23.7018	330.603	23.6991
331.301	23.6899	331.475	23.6861
332.173	23.6779	332.347	23.6705
333.045	23.6724	333.219	23.6555
333.917	23.656	334.092	23.6393
334.789	23.6415	334.964	23.625
335.661	23.6399	335.836	23.615
336.532	23.6556	336.709	23.6089
337.404	23.661	337.581	23.6042
338.276	23.8689	338.453	23.5948
339.148	24.0677	339.326	23.5809
340.02	24.2727	340.198	23.5686
340.892	24.5137	341.07	23.5555
341.763	24.7565	341.943	23.5405
342.635	24.6651	342.815	23.7607
343.507	24.6623	343.687	24.0291
344.379	24.7395	344.559	23.9816
345.251	24.7944	345.432	24.1655
346.123	25.1789	346.304	24.3967
346.995	24.9094	347.176	24.4158
347.866	24.9168	348.049	24.4446
348.738	24.9295	348.921	24.5008
349.61	24.9419	349.793	24.5794
350.482	24.945	350.666	24.6744
351.354	24.9506	351.538	24.782
352.226	24.9427	352.41	24.903
353.097	24.9176	353.282	24.956
353.969	24.8879	354.155	24.983
354.841	25.127	355.027	25.0027
355.713	24.7793	355.899	25.0137
356.585	24.9869	356.772	25.0193
357.457	24.9111	357.644	25.0145
358.329	24.8499	358.516	24.9991
359.2	24.5832	359.389	25.2681
360.072	24.3476	360.261	25.2579
360.944	24.1284	361.133	25.1809
361.816	23.9313	362.005	24.877
362.688	23.7755	362.878	24.8542
363.56	23.6987	363.75	24.8533
364.431	23.7458	364.622	24.8966
365.303	23.7519	365.495	24.5739
366.175	23.7587	366.367	24.3214
367.047	23.7592	367.239	24.0956
367.919	23.7577	368.112	23.8913
368.791	23.7576	368.984	23.7151
369.662	23.7559	369.856	23.5798
370.534	23.755	370.728	23.5013
371.406	23.7528	371.601	23.4948
372.278	23.75	372.473	23.5718
373.15	23.7457	373.345	23.6979
374.022	23.7403	374.218	23.7933
374.894	23.734	375.09	23.7897
375.765	23.727	375.962	23.7833
376.637	23.7177	376.835	23.7784
377.509	23.7108	377.707	23.7721
378.381	23.7023	378.579	23.7671
379.253	23.6918	379.452	23.7613
380.125	23.6811	380.324	23.756
380.996	23.6763	381.196	23.7523
381.868	23.6782	382.068	23.7488
382.74	23.6678	382.941	23.7421
383.612	23.6565	383.813	23.7348
384.484	23.6419	384.685	23.724
385.356	23.6387	385.558	23.7133
386.228	23.6378	386.43	23.6921
387.099	24.3589	387.302	23.6814
387.971	24.3827	388.175	23.916
388.843	24.0816	389.047	23.9039
389.715	24.3412	389.919	23.6487
390.587	24.3839	390.791	23.8869
391.459	24.5997	391.664	23.6377
392.33	24.6284	392.536	23.6308
393.202	24.9699	393.408	23.9135
394.074	24.7361	394.281	24.1353
394.946	24.9581	395.153	24.135
395.818	24.8906	396.025	24.2121
396.69	24.9036	396.898	24.2843
397.562	24.9235	397.77	24.3589
398.433	24.9451	398.642	24.4392
399.305	24.9457	399.514	24.5274
400.177	24.9466	400.387	24.6246
401.049	24.9425	401.259	24.7322
401.921	24.9261	402.131	24.8552
402.793	24.9155	403.004	24.9052
403.664	24.8685	403.876	24.9395
404.536	25.0903	404.748	24.9642
405.408	24.7383	405.621	24.9796
406.28	24.9665	406.493	24.983
407.152	24.5859	407.365	25.2304
408.024	24.4901	408.237	25.2224
408.896	24.3176	409.11	25.2462
409.767	24.1224	409.982	25.1699
410.639	23.9247	410.854	24.8855
411.511	23.7421	411.727	24.9437
412.383	23.607	412.599	24.8978
413.255	23.5821	413.471	24.8493
414.127	23.6113	414.344	24.8548
414.998	23.6117	415.216	24.5937
415.87	23.6115	416.088	24.3954
416.742	23.6162	416.961	24.2266
417.614	23.6185	417.833	24.0813
418.486	23.6218	418.705	23.9594
419.358	23.6224	419.577	23.8616
420.23	23.6217	420.45	23.7935
421.101	23.6225	421.322	23.7568
421.973	23.6208
422.845	23.6212
423.717	23.6182
424.589	23.618
425.461	23.6172
426.332	23.6174
427.204	23.6167
428.076	23.6159
428.948	23.6178
429.82	23.6172
430.692	23.6183
431.564	23.6183
432.435	23.6185
433.307	23.6152
434.179	23.6164
435.051	23.6696
435.923	23.8318
436.795	23.9148
437.666	24.0383
438.538	24.1896
439.41	24.3466
440.282	24.4847
441.154	24.6455
442.026	24.6722
442.898	24.7321
443.769	24.7838
444.641	24.8437
445.513	24.9059
446.385	24.9309
447.257	24.9511
448.129	25.2431
449	25.2407
449.872	24.9434
450.744	24.9218
451.616	24.8977
452.488	24.8633
453.36	24.875
454.232	24.8993
455.103	24.8376
455.975	24.5832
456.847	24.6665
457.719	24.6218
458.591	24.2923
459.463	24.0607
460.334	23.798
461.206	23.5482
462.078	23.4029
462.95	23.5938
463.822	23.9613
464.694	23.962
465.566	23.9606
466.437	23.6678
467.309	23.6649
468.181	23.6597
469.053	23.654
469.925	23.645
470.797	23.6405
471.668	23.6309
472.54	23.6256
473.412	23.6208
474.284	23.6168
475.156	23.614
476.028	23.612
476.899	23.6099
477.771	23.6081
478.643	23.6001
479.515	23.6031
480.387	23.5871
481.259	23.5781
482.131	23.8548
483.002	23.5779
483.874	23.1892
484.746	23.4944
485.618	23.6738
486.49	23.845
487.362	24.0632
488.233	24.2891
489.105	24.5115
489.977	24.5161
490.849	24.8908
491.721	25.0301
492.593	24.7853
493.465	24.8419
494.336	24.8822
495.208	24.9105
496.08	24.9368
496.952	25.2367
497.824	25.241
498.696	25.2385
499.567	24.9465
500.439	24.9279
501.311	24.898
502.183	24.8704
503.055	25.1052
503.927	25.0225
504.799	24.9421
505.67	24.87
506.542	24.7573
507.414	24.6111
508.286	24.4409
509.158	24.2316
510.03	24.0451
510.901	23.8961
511.773	23.7945
512.645	23.763
513.517	23.9296
514.389	23.6368
515.261	23.6231
516.133	23.6147
517.004	23.6101
517.876	23.6041
518.748	23.5983
519.62	23.5894
520.492	23.5762
521.364	23.5625
522.235	23.5492
523.107	23.5371
523.979	23.5268
524.851	23.5141
525.723	23.4987
526.595	23.4837
527.467	23.4713
528.338	23.4644
529.21	23.4559
530.082	23.7
530.954	23.6885
531.826	23.714
532.698	23.7078
533.569	23.69
534.441	23.7062
535.313	23.9285
536.185	23.9635
537.057	24.1343
537.929	24.2693
538.801	24.3943
539.672	24.5751
540.544	24.8944
541.416	24.3904
542.288	24.7573
543.16	24.7952
544.032	24.8343
544.903	24.8566
545.775	24.8692
546.647	24.8821
547.519	25.1663
548.391	24.8665
549.263	24.8539
550.135	25.1197
551.006	24.7949
551.878	24.746
552.75	24.9655
553.622	24.8903
554.494	25.0975
555.366	24.6789
556.237	24.5945
557.109	24.2682
557.981	24.0087
558.853	23.7932
559.725	23.6183
560.597	23.5018
561.469	23.5915
562.34	23.5756
563.212	23.5759
564.084	23.574

## Sheet: Supplementary Figure 8c
Horizontal		Vertical
Distance (µm)	Height (µm)	Distance (µm)	Height (µm)
0	23.9781	0	23.954
0.871846	23.9765	0.872302	23.9489
1.74369	23.9733	1.7446	23.9456
2.61554	23.9714	2.61691	23.9426
3.48738	23.9704	3.48921	23.937
4.35923	23.9695	4.36151	23.9325
5.23107	23.969	5.23381	23.932
6.10292	23.9682	6.10612	23.929
6.97476	23.9682	6.97842	23.9267
7.84661	23.9683	7.85072	23.9259
8.71846	23.9685	8.72302	23.9248
9.5903	23.9683	9.59533	23.9249
10.4621	23.9686	10.4676	23.9257
11.334	23.9695	11.3399	23.9236
12.2058	23.9698	12.2122	23.9265
13.0777	23.9708	13.0845	23.9286
13.9495	23.9713	13.9568	23.9316
14.8214	23.9722	14.8291	23.9362
15.6932	23.9726	15.7014	23.9418
16.5651	23.9738	16.5737	23.9449
17.4369	23.9747	17.446	23.9474
18.3088	23.9755	18.3183	23.9526
19.1806	23.9772	19.1907	23.9568
20.0524	23.9778	20.063	23.96
20.9243	23.9794	20.9353	23.9617
21.7961	23.9811	21.8076	23.9628
22.668	23.9819	22.6799	23.9642
23.5398	23.9838	23.5522	23.9656
24.4117	23.9853	24.4245	23.9669
25.2835	23.9884	25.2968	23.9675
26.1554	23.9892	26.1691	23.9685
27.0272	23.9912	27.0414	23.9688
27.8991	23.9937	27.9137	23.9712
28.7709	23.9955	28.786	23.972
29.6427	23.9964	29.6583	23.9724
30.5146	24.0004	30.5306	23.9717
31.3864	24.0029	31.4029	23.9723
32.2583	24.006	32.2752	23.9733
33.1301	24.0069	33.1475	23.9743
34.002	24.012	34.0198	23.973
34.8738	24.0154	34.8921	23.9728
35.7457	24.0186	35.7644	23.972
36.6175	24.0216	36.6367	23.9717
37.4894	24.0269	37.509	23.9714
38.3612	24.0324	38.3813	23.9695
39.233	24.0355	39.2536	23.9693
40.1049	24.0429	40.1259	23.9678
40.9767	24.0491	40.9982	23.9657
41.8486	24.0532	41.8705	23.9641
42.7204	24.0585	42.7428	23.9624
43.5923	24.0634	43.6151	23.96
44.4641	24.0688	44.4874	23.9569
45.336	24.0742	45.3597	23.9527
46.2078	24.077	46.232	23.9462
47.0797	24.0808	47.1043	23.9407
47.9515	24.0855	47.9766	23.9362
48.8233	24.0876	48.8489	23.9297
49.6952	24.0908	49.7212	23.9236
50.567	24.0935	50.5935	23.9182
51.4389	24.0956	51.4658	23.9145
52.3107	24.0987	52.3381	23.9094
53.1826	24.1005	53.2104	23.9069
54.0544	24.1025	54.0827	23.9056
54.9263	24.1029	54.955	23.9029
55.7981	24.104	55.8273	23.9046
56.67	24.1043	56.6997	23.906
57.5418	24.1041	57.572	23.9088
58.4136	24.1035	58.4443	23.9076
59.2855	24.1038	59.3166	23.9178
60.1573	24.1034	60.1889	23.9213
61.0292	24.1019	61.0612	23.9279
61.901	24.1004	61.9335	23.9334
62.7729	24.0986	62.8058	23.9418
63.6447	24.0975	63.6781	23.9491
64.5166	24.0941	64.5504	23.9534
65.3884	24.0905	65.4227	23.9591
66.2603	24.086	66.295	23.9623
67.1321	24.081	67.1673	23.965
68.0039	24.0753	68.0396	23.9667
68.8758	24.0688	68.9119	23.9687
69.7476	24.0638	69.7842	23.9701
70.6195	24.0559	70.6565	23.9714
71.4913	24.0517	71.5288	23.9724
72.3632	24.0477	72.4011	23.9722
73.235	24.0434	73.2734	23.9729
74.1069	24.0368	74.1457	23.9719
74.9787	24.0329	75.018	23.9702
75.8506	24.0283	75.8903	23.9701
76.7224	24.0233	76.7626	23.9682
77.5943	24.0157	77.6349	23.9666
78.4661	24.0078	78.5072	23.9652
79.3379	24.0024	79.3795	23.9637
80.2098	23.9966	80.2518	23.9614
81.0816	23.9901	81.1241	23.9601
81.9535	23.985	81.9964	23.9546
82.8253	23.9776	82.8687	23.9497
83.6972	23.9756	83.741	23.9426
84.569	23.9729	84.6133	23.9377
85.4409	23.97	85.4856	23.9287
86.3127	23.968	86.3579	23.9189
87.1846	23.965	87.2302	23.9111
88.0564	23.9617	88.1025	23.8996
88.9282	23.9565	88.9748	23.8912
89.8001	23.9494	89.8471	23.8829
90.6719	23.9431	90.7194	23.8705
91.5438	23.9357	91.5917	23.8597
92.4156	23.9274	92.464	23.8482
93.2875	23.9194	93.3363	23.8403
94.1593	23.909	94.2087	23.8323
95.0312	23.8982	95.081	23.8277
95.903	23.8888	95.9533	23.8248
96.7749	23.877	96.8256	23.8215
97.6467	23.8687	97.6979	23.8182
98.5185	23.8587	98.5702	23.8141
99.3904	23.8521	99.4425	23.8092
100.262	23.8399	100.315	23.8019
101.134	23.8344	101.187	23.7956
102.006	23.8283	102.059	23.7903
102.878	23.8233	102.932	23.7879
103.75	23.8208	103.804	23.7813
104.621	23.8159	104.676	23.7792
105.493	23.8113	105.549	23.7785
106.365	23.8095	106.421	23.7774
107.237	23.8051	107.293	23.777
108.109	23.8026	108.165	23.7791
108.981	23.7981	109.038	23.7818
109.853	23.7954	109.91	23.7866
110.724	23.7922	110.782	23.7932
111.596	23.787	111.655	23.7996
112.468	23.7824	112.527	23.8056
113.34	23.7773	113.399	23.8123
114.212	23.7756	114.272	23.8175
115.084	23.7731	115.144	23.8213
115.955	23.7689	116.016	23.8239
116.827	23.7689	116.889	23.8265
117.699	23.7674	117.761	23.8288
118.571	23.7659	118.633	23.8313
119.443	23.7644	119.505	23.8346
120.315	23.7628	120.378	23.8374
121.187	23.7638	121.25	23.8396
122.058	23.765	122.122	23.8419
122.93	23.7644	122.995	23.8439
123.802	23.7658	123.867	23.8427
124.674	23.767	124.739	23.8424
125.546	23.7677	125.612	23.8408
126.418	23.7701	126.484	23.8392
127.289	23.7726	127.356	23.8359
128.161	23.7734	128.228	23.8331
129.033	23.7777	129.101	23.8305
129.905	23.7809	129.973	23.8289
130.777	23.7829	130.845	23.8268
131.649	23.7861	131.718	23.825
132.521	23.788	132.59	23.8227
133.392	23.7919	133.462	23.8201
134.264	23.794	134.335	23.8175
135.136	23.8009	135.207	23.813
136.008	23.8037	136.079	23.8047
136.88	23.8069	136.951	23.7963
137.752	23.8105	137.824	23.7858
138.623	23.8108	138.696	23.7767
139.495	23.8114	139.568	23.7652
140.367	23.8143	140.441	23.7561
141.239	23.8144	141.313	23.7499
142.111	23.8152	142.185	23.7442
142.983	23.8155	143.058	23.7368
143.855	23.818	143.93	23.7333
144.726	23.8175	144.802	23.7183
145.598	23.8177	145.674	23.7067
146.47	23.8182	146.547	23.6965
147.342	23.8192	147.419	23.6867
148.214	23.8185	148.291	23.6813
149.086	23.8191	149.164	23.6771
149.957	23.8192	150.036	23.6707
150.829	23.8195	150.908	23.6654
151.701	23.8186	151.781	23.6597
152.573	23.8191	152.653	23.6552
153.445	23.8183	153.525	23.6522
154.317	23.8194	154.398	23.6521
155.189	23.8193	155.27	23.6523
156.06	23.8222	156.142	23.6571
156.932	23.8227	157.014	23.6633
157.804	23.8228	157.887	23.6697
158.676	23.8225	158.759	23.6759
159.548	23.8231	159.631	23.6803
160.42	23.8218	160.504	23.6881
161.291	23.8212	161.376	23.6979
162.163	23.8206	162.248	23.7092
163.035	23.8202	163.121	23.7215
163.907	23.8184	163.993	23.7323
164.779	23.8181	164.865	23.7406
165.651	23.8161	165.737	23.7468
166.522	23.8163	166.61	23.7526
167.394	23.8128	167.482	23.7566
168.266	23.8107	168.354	23.7628
169.138	23.8076	169.227	23.7679
170.01	23.8043	170.099	23.7719
170.882	23.8023	170.971	23.7742
171.754	23.8013	171.844	23.7749
172.625	23.7965	172.716	23.7759
173.497	23.7939	173.588	23.7752
174.369	23.791	174.46	23.7733
175.241	23.7911	175.333	23.7704
176.113	23.7851	176.205	23.766
176.985	23.7844	177.077	23.7607
177.856	23.7827	177.95	23.7559
178.728	23.7806	178.822	23.7517
179.6	23.7801	179.694	23.7473
180.472	23.7768	180.567	23.7418
181.344	23.7752	181.439	23.7351
182.216	23.7704	182.311	23.7263
183.088	23.7705	183.183	23.7145
183.959	23.7666	184.056	23.704
184.831	23.7643	184.928	23.6922
185.703	23.7645	185.8	23.6824
186.575	23.7621	186.673	23.6753
187.447	23.7626	187.545	23.6668
188.319	23.7607	188.417	23.6546
189.19	23.7604	189.29	23.6408
190.062	23.7606	190.162	23.6295
190.934	23.7587	191.034	23.6197
191.806	23.7585	191.907	23.6137
192.678	23.7577	192.779	23.6118
193.55	23.7573	193.651	23.6095
194.422	23.7551	194.523	23.6082
195.293	23.7554	195.396	23.6056
196.165	23.7546	196.268	23.6038
197.037	23.7521	197.14	23.6022
197.909	23.7519	198.013	23.6022
198.781	23.7503	198.885	23.6013
199.653	23.7508	199.757	23.6027
200.524	23.7504	200.63	23.6044
201.396	23.7519	201.502	23.6067
202.268	23.7531	202.374	23.6093
203.14	23.7566	203.246	23.6114
204.012	23.7595	204.119	23.6169
204.884	23.7652	204.991	23.625
205.756	23.7701	205.863	23.636
206.627	23.7749	206.736	23.6524
207.499	23.7793	207.608	23.6696
208.371	23.7852	208.48	23.6809
209.243	23.7887	209.353	23.6919
210.115	23.7954	210.225	23.7061
210.987	23.8008	211.097	23.7204
211.858	23.8007	211.969	23.733
212.73	23.8028	212.842	23.744
213.602	23.8081	213.714	23.7513
214.474	23.808	214.586	23.7581
215.346	23.8086	215.459	23.7675
216.218	23.8083	216.331	23.7786
217.09	23.808	217.203	23.791
217.961	23.8088	218.076	23.8016
218.833	23.805	218.948	23.8122
219.705	23.8065	219.82	23.8178
220.577	23.8048	220.692	23.821
221.449	23.8023	221.565	23.8236
222.321	23.801	222.437	23.8258
223.192	23.8	223.309	23.8277
224.064	23.7983	224.182	23.8293
224.936	23.8	225.054	23.8306
225.808	23.7989	225.926	23.832
226.68	23.7996	226.799	23.8337
227.552	23.7963	227.671	23.8333
228.424	23.7962	228.543	23.8349
229.295	23.7957	229.416	23.834
230.167	23.7983	230.288	23.8332
231.039	23.7972	231.16	23.8323
231.911	23.7983	232.032	23.8302
232.783	23.7995	232.905	23.8296
233.655	23.8038	233.777	23.8287
234.526	23.8058	234.649	23.8275
235.398	23.8072	235.522	23.8259
236.27	23.8092	236.394	23.8244
237.142	23.8129	237.266	23.8227
238.014	23.8152	238.139	23.8212
238.886	23.8175	239.011	23.8194
239.758	23.819	239.883	23.8173
240.629	23.82	240.755	23.8148
241.501	23.8209	241.628	23.8114
242.373	23.823	242.5	23.8048
243.245	23.8244	243.372	23.7993
244.117	23.8258	244.245	23.7932
244.989	23.8279	245.117	23.7891
245.86	23.8303	245.989	23.7825
246.732	23.8313	246.862	23.7776
247.604	23.8337	247.734	23.7734
248.476	23.8268	248.606	23.7685
249.348	23.8251	249.478	23.7641
250.22	23.822	250.351	23.7602
251.092	23.8172	251.223	23.7575
251.963	23.8154	252.095	23.7561
252.835	23.8078	252.968	23.7548
253.707	23.8054	253.84	23.7545
254.579	23.8003	254.712	23.7538
255.451	23.7903	255.585	23.7538
256.323	23.7765	256.457	23.7538
257.194	23.7673	257.329	23.7547
258.066	23.758	258.201	23.7558
258.938	23.7544	259.074	23.7581
259.81	23.7441	259.946	23.7609
260.682	23.7368	260.818	23.7653
261.554	23.7317	261.691	23.7692
262.425	23.7248	262.563	23.7754
263.297	23.7188	263.435	23.7814
264.169	23.7154	264.308	23.7858
265.041	23.7103	265.18	23.7906
265.913	23.7068	266.052	23.7961
266.785	23.7032	266.925	23.799
267.657	23.7004	267.797	23.8006
268.528	23.698	268.669	23.802
269.4	23.6959	269.541	23.8033
270.272	23.694	270.414	23.8019
271.144	23.691	271.286	23.7993
272.016	23.6896	272.158	23.7969
272.888	23.6878	273.031	23.7916
273.759	23.687	273.903	23.7878
274.631	23.6849	274.775	23.7818
275.503	23.6845	275.648	23.7749
276.375	23.6837	276.52	23.768
277.247	23.6835	277.392	23.7622
278.119	23.6825	278.264	23.7571
278.991	23.682	279.137	23.7538
279.862	23.6821	280.009	23.7499
280.734	23.6816	280.881	23.7452
281.606	23.6812	281.754	23.74
282.478	23.6817	282.626	23.7324
283.35	23.6815	283.498	23.7232
284.222	23.6815	284.371	23.7141
285.093	23.6829	285.243	23.702
285.965	23.6836	286.115	23.6909
286.837	23.6852	286.987	23.6811
287.709	23.6875	287.86	23.6727
288.581	23.6897	288.732	23.661
289.453	23.6861	289.604	23.6479
290.325	23.6986	290.477	23.6362
291.196	23.7047	291.349	23.6263
292.068	23.7109	292.221	23.6182
292.94	23.7171	293.094	23.6135
293.812	23.7244	293.966	23.6106
294.684	23.7289	294.838	23.6079
295.556	23.7358	295.71	23.6046
296.427	23.7393	296.583	23.601
297.299	23.7431	297.455	23.5971
298.171	23.7454	298.327	23.5933
299.043	23.748	299.2	23.5874
299.915	23.7495	300.072	23.5819
300.787	23.7499	300.944	23.5778
301.659	23.7495	301.817	23.5734
302.53	23.7493	302.689	23.5681
303.402	23.7483	303.561	23.5673
304.274	23.7471	304.434	23.565
305.146	23.7445	305.306	23.5653
306.018	23.7423	306.178	23.5668
306.89	23.737	307.05	23.5688
307.761	23.7343	307.923	23.5743
308.633	23.7323	308.795	23.5815
309.505	23.7298	309.667	23.5889
310.377	23.7356	310.54	23.5931
311.249	23.7357	311.412	23.6001
312.121	23.7348	312.284	23.605
312.993	23.7356	313.157	23.6096
313.864	23.7355	314.029	23.6124
314.736	23.7368	314.901	23.6165
315.608	23.7379	315.773	23.6234
316.48	23.7392	316.646	23.6308
317.352	23.7397	317.518	23.635
318.224	23.7412	318.39	23.641
319.095	23.7418	319.263	23.6464
319.967	23.7428	320.135	23.6511
320.839	23.7438	321.007	23.6514
321.711	23.7446	321.88	23.6521
322.583	23.7453	322.752	23.6518
323.455	23.7454	323.624	23.6504
324.327	23.7455	324.496	23.6461
325.198	23.7467	325.369	23.6418
326.07	23.746	326.241	23.6362
326.942	23.7474	327.113	23.6307
327.814	23.7466	327.986	23.6259
328.686	23.7483	328.858	23.6217
329.558	23.7473	329.73	23.6168
330.429	23.7479	330.603	23.6124
331.301	23.748	331.475	23.6103
332.173	23.7487	332.347	23.6078
333.045	23.748	333.219	23.6048
333.917	23.7483	334.092	23.5999
334.789	23.7484	334.964	23.5935
335.661	23.7481	335.836	23.5866
336.532	23.7485	336.709	23.5786
337.404	23.7484	337.581	23.5688
338.276	23.7485	338.453	23.5583
339.148	23.7476	339.326	23.5473
340.02	23.7479	340.198	23.5377
340.892	23.7489	341.07	23.527
341.763	23.7494	341.943	23.5177
342.635	23.7489	342.815	23.5079
343.507	23.749	343.687	23.4999
344.379	23.7489	344.559	23.4943
345.251	23.7487	345.432	23.4893
346.123	23.7495	346.304	23.4839
346.995	23.7491	347.176	23.4821
347.866	23.7498	348.049	23.4804
348.738	23.7504	348.921	23.4808
349.61	23.7514	349.793	23.4824
350.482	23.7529	350.666	23.4852
351.354	23.7541	351.538	23.49
352.226	23.7563	352.41	23.4958
353.097	23.7582	353.282	23.5048
353.969	23.7612	354.155	23.5174
354.841	23.7649	355.027	23.5268
355.713	23.7678	355.899	23.5393
356.585	23.7711	356.772	23.5528
357.457	23.7756	357.644	23.5634
358.329	23.7795	358.516	23.5746
359.2	23.7825	359.389	23.5853
360.072	23.788	360.261	23.5972
360.944	23.7927	361.133	23.6037
361.816	23.7959	362.005	23.6056
362.688	23.7994	362.878	23.608
363.56	23.8028	363.75	23.6106
364.431	23.8061	364.622	23.6119
365.303	23.8076	365.495	23.6129
366.175	23.8111	366.367	23.6138
367.047	23.8134	367.239	23.6145
367.919	23.8144	368.112	23.6144
368.791	23.8151	368.984	23.6146
369.662	23.8158	369.856	23.6138
370.534	23.817	370.728	23.6134
371.406	23.8176	371.601	23.6128
372.278	23.8183	372.473	23.6103
373.15	23.8189	373.345	23.6092
374.022	23.8196	374.218	23.6084
374.894	23.8193	375.09	23.6069
375.765	23.8202	375.962	23.6051
376.637	23.821	376.835	23.6024
377.509	23.8215	377.707	23.598
378.381	23.8215	378.579	23.5931
379.253	23.8221	379.452	23.5882
380.125	23.8229	380.324	23.5805
380.996	23.8231	381.196	23.5694
381.868	23.8241	382.068	23.5623
382.74	23.824	382.941	23.5522
383.612	23.8244	383.813	23.5442
384.484	23.8251	384.685	23.5369
385.356	23.8252	385.558	23.5283
386.228	23.8253	386.43	23.5216
387.099	23.8255	387.302	23.5142
387.971	23.8253	388.175	23.5084
388.843	23.8253	389.047	23.5027
389.715	23.8249	389.919	23.4988
390.587	23.8233	390.791	23.4967
391.459	23.8228	391.664	23.4947
392.33	23.8208	392.536	23.4939
393.202	23.8138	393.408	23.4936
394.074	23.8169	394.281	23.4952
394.946	23.8105	395.153	23.4979
395.818	23.8071	396.025	23.5012
396.69	23.8016	396.898	23.5064
397.562	23.7912	397.77	23.5124
398.433	23.78	398.642	23.5189
399.305	23.7717	399.514	23.5261
400.177	23.762	400.387	23.5397
401.049	23.7553	401.259	23.5495
401.921	23.7522	402.131	23.5613
402.793	23.7472	403.004	23.5724
403.664	23.7432	403.876	23.5822
404.536	23.7393	404.748	23.5912
405.408	23.7343	405.621	23.5988
406.28	23.7319	406.493	23.6035
407.152	23.7287	407.365	23.6079
408.024	23.7272	408.237	23.6109
408.896	23.7248	409.11	23.6129
409.767	23.7247	409.982	23.615
410.639	23.7228	410.854	23.6187
411.511	23.7194	411.727	23.6228
412.383	23.7197	412.599	23.6242
413.255	23.7188	413.471	23.6253
414.127	23.7182	414.344	23.6278
414.998	23.7164	415.216	23.6294
415.87	23.715	416.088	23.6312
416.742	23.7135	416.961	23.6322
417.614	23.7121	417.833	23.6316
418.486	23.7137	418.705	23.6322
419.358	23.7096	419.577	23.6333
420.23	23.708	420.45	23.6351
421.101	23.7072	421.322	23.6365
421.973	23.7059
422.845	23.7048
423.717	23.7031
424.589	23.7014
425.461	23.7008
426.332	23.6981
427.204	23.6978
428.076	23.6943
428.948	23.6938
429.82	23.6926
430.692	23.6929
431.564	23.6904
432.435	23.6887
433.307	23.686
434.179	23.6851
435.051	23.6839
435.923	23.6828
436.795	23.6812
437.666	23.6805
438.538	23.679
439.41	23.6778
440.282	23.6774
441.154	23.6763
442.026	23.6765
442.898	23.6755
443.769	23.6755
444.641	23.6751
445.513	23.6753
446.385	23.6763
447.257	23.6763
448.129	23.6768
449	23.6785
449.872	23.6801
450.744	23.6819
451.616	23.6863
452.488	23.6865
453.36	23.6899
454.232	23.6918
455.103	23.6933
455.975	23.693
456.847	23.6923
457.719	23.6922
458.591	23.692
459.463	23.6915
460.334	23.691
461.206	23.6886
462.078	23.689
462.95	23.6868
463.822	23.6878
464.694	23.6857
465.566	23.6834
466.437	23.6831
467.309	23.6807
468.181	23.6805
469.053	23.6794
469.925	23.6782
470.797	23.6773
471.668	23.6764
472.54	23.6757
473.412	23.6751
474.284	23.6738
475.156	23.6726
476.028	23.672
476.899	23.6704
477.771	23.6737
478.643	23.6684
479.515	23.6674
480.387	23.6663
481.259	23.6659
482.131	23.6624
483.002	23.6626
483.874	23.6592
484.746	23.6588
485.618	23.658
486.49	23.6581
487.362	23.6591
488.233	23.6589
489.105	23.6582
489.977	23.6604
490.849	23.6622
491.721	23.6669
492.593	23.6672
493.465	23.6718
494.336	23.6735
495.208	23.674
496.08	23.6747
496.952	23.6749
497.824	23.6745
498.696	23.6698
499.567	23.6726
500.439	23.67
501.311	23.6663
502.183	23.6626
503.055	23.6581
503.927	23.6551
504.799	23.65
505.67	23.6453
506.542	23.6405
507.414	23.638
508.286	23.6325
509.158	23.6295
510.03	23.626
510.901	23.6226
511.773	23.6198
512.645	23.6167
513.517	23.6144
514.389	23.6127
515.261	23.6121
516.133	23.6102
517.004	23.6088
517.876	23.6072
518.748	23.606
519.62	23.6043
520.492	23.6012
521.364	23.5977
522.235	23.5941
523.107	23.59
523.979	23.5863
524.851	23.5825
525.723	23.5768
526.595	23.5742
527.467	23.5683
528.338	23.5658
529.21	23.5608
530.082	23.5588
530.954	23.5526
531.826	23.5525
532.698	23.5483
533.569	23.5456
534.441	23.543
535.313	23.5413
536.185	23.5391
537.057	23.5384
537.929	23.5364
538.801	23.537
539.672	23.5337
540.544	23.532
541.416	23.5307
542.288	23.5297
543.16	23.5276
544.032	23.5265
544.903	23.5264
545.775	23.5267
546.647	23.5269
547.519	23.5279
548.391	23.5272
549.263	23.5287
550.135	23.5295
551.006	23.5334
551.878	23.536
552.75	23.539
553.622	23.5381
554.494	23.5405
555.366	23.5446
556.237	23.5473
557.109	23.55
557.981	23.5501
558.853	23.5499
559.725	23.5517
560.597	23.5508
561.469	23.549
562.34	23.5454
563.212	23.5459
564.084	23.5398

## Sheet: Supplementary Figure 8e
Horizontal		Vertical
Distance (µm)	Height (µm)	Distance (µm)	Height (µm)
0	10.039	0	9.55706
0.871846	10.0363	0.872302	9.55576
1.74369	10.0329	1.7446	9.55249
2.61554	10.0296	2.61691	9.54815
3.48738	10.0281	3.48921	9.54403
4.35923	10.0277	4.36151	9.54027
5.23107	10.0269	5.23381	9.5352
6.10292	10.0121	6.10612	9.52548
6.97476	10.2794	6.97842	9.1858
7.84661	9.421	7.85072	9.18487
8.71846	9.421	8.72302	9.4561
9.5903	9.53404	9.59533	9.12196
10.4621	9.90145	10.4676	10.2786
11.334	9.5181	11.3399	10.0121
12.2058	9.54296	12.2122	10.0233
13.0777	9.55133	13.0845	10.0281
13.9495	9.55278	13.9568	10.031
14.8214	9.55214	14.8291	10.0352
15.6932	9.54978	15.7014	10.0387
16.5651	9.5484	16.5737	10.0424
17.4369	9.54528	17.446	10.0477
18.3088	9.54485	18.3183	10.0487
19.1806	9.53712	19.1907	10.0502
20.0524	9.53309	20.063	10.0421
20.9243	9.52983	20.9353	10.0372
21.7961	9.52561	21.8076	10.0307
22.668	9.52304	22.6799	10.0208
23.5398	9.51576	23.5522	10.0118
24.4117	9.51266	24.4245	10.0021
25.2835	9.50823	25.2968	9.99173
26.1554	9.50387	26.1691	9.98438
27.0272	9.50048	27.0414	9.98073
27.8991	9.49727	27.9137	9.97808
28.7709	9.49126	28.786	9.96614
29.6427	9.48202	29.6583	9.9455
30.5146	9.47652	30.5306	9.91512
31.3864	9.46863	31.4029	9.71649
32.2583	9.13718	32.2752	8.62713
33.1301	9.52654	33.1475	9.44953
34.002	9.9159	34.0198	9.44789
34.8738	9.9159	34.8921	9.46161
35.7457	10.2484	35.7644	9.46686
36.6175	10.0734	36.6367	9.47328
37.4894	10.0312	37.509	9.47801
38.3612	10.0468	38.3813	9.48014
39.233	10.057	39.2536	9.48352
40.1049	10.0597	40.1259	9.48483
40.9767	10.0573	40.9982	9.48638
41.8486	10.0524	41.8705	9.48794
42.7204	10.0437	42.7428	9.48834
43.5923	10.039	43.6151	9.49014
44.4641	10.0343	44.4874	9.49058
45.336	10.0322	45.3597	9.49096
46.2078	10.0291	46.232	9.49062
47.0797	10.0264	47.1043	9.49064
47.9515	10.0238	47.9766	9.49042
48.8233	10.0225	48.8489	9.49111
49.6952	10.0208	49.7212	9.4899
50.567	10.0227	50.5935	9.48989
51.4389	10.0269	51.4658	9.48796
52.3107	10.0375	52.3381	9.48521
53.1826	10.0497	53.2104	9.48293
54.0544	10.1171	54.0827	9.48169
54.9263	10.0467	54.955	9.47687
55.7981	9.83334	55.8273	9.47213
56.67	9.2542	56.6997	9.68517
57.5418	9.17461	57.572	9.58562
58.4136	9.49533	58.4443	9.95443
59.2855	9.51056	59.3166	9.93768
60.1573	9.57136	60.1889	9.96251
61.0292	9.5776	61.0612	9.9769
61.901	9.57846	61.9335	9.98671
62.7729	9.57408	62.8058	9.99165
63.6447	9.57087	63.6781	9.99706
64.5166	9.56854	64.5504	10.0047
65.3884	9.56618	65.4227	10.0084
66.2603	9.56423	66.295	10.0122
67.1321	9.56135	67.1673	10.0152
68.0039	9.55988	68.0396	10.0181
68.8758	9.55724	68.9119	10.0231
69.7476	9.55494	69.7842	10.0218
70.6195	9.55288	70.6565	10.0171
71.4913	9.55399	71.5288	10.013
72.3632	9.55289	72.4011	10.0084
73.235	9.54677	73.2734	10.0009
74.1069	9.54282	74.1457	9.993
74.9787	9.53367	75.018	9.98396
75.8506	9.53031	75.8903	9.97062
76.7224	9.52363	76.7626	9.95875
77.5943	9.52077	77.6349	9.94755
78.4661	9.51822	78.5072	9.93729
79.3379	9.51209	79.3795	9.91851
80.2098	9.72463	80.2518	9.63749
81.0816	9.51632	81.1241	9.545
81.9535	9.33957	81.9964	9.54671
82.8253	9.82007	82.8687	9.93645
83.6972	10.3006	83.741	9.48417
84.569	10.3006	84.6133	9.4941
85.4409	9.94693	85.4856	9.49698
86.3127	9.96701	86.3579	9.49917
87.1846	9.9744	87.2302	9.50063
88.0564	9.97629	88.1025	9.50314
88.9282	9.97449	88.9748	9.50414
89.8001	9.97449	89.8471	9.5044
90.6719	9.97615	90.7194	9.50529
91.5438	9.97903	91.5917	9.50436
92.4156	9.98229	92.464	9.50308
93.2875	9.98565	93.3363	9.50219
94.1593	9.98866	94.2087	9.50041
95.0312	9.98979	95.081	9.49939
95.903	9.98954	95.9533	9.49813
96.7749	9.98794	96.8256	9.49693
97.6467	9.98394	97.6979	9.49557
98.5185	9.98094	98.5702	9.49391
99.3904	9.97779	99.4425	9.49202
100.262	9.9746	100.315	9.49099
101.134	9.97505	101.187	9.48729
102.006	9.98045	102.059	9.48159
102.878	9.98856	102.932	9.47832
103.75	9.9927	103.804	9.47286
104.621	9.98347	104.676	9.46733
105.493	9.99548	105.549	9.10099
106.365	9.81221	106.421	9.37874
107.237	9.5803	107.293	9.56801
108.109	9.60931	108.165	9.68977
108.981	9.55977	109.038	9.98477
109.853	9.56517	109.91	9.99319
110.724	9.56584	110.782	10.0012
111.596	9.56682	111.655	10.005
112.468	9.5677	112.527	10.0044
113.34	9.56745	113.399	10.0093
114.212	9.56688	114.272	10.0103
115.084	9.56774	115.144	10.0191
115.955	9.56708	116.016	10.0183
116.827	9.56676	116.889	10.0146
117.699	9.56561	117.761	10.0158
118.571	9.56545	118.633	10.0089
119.443	9.56461	119.505	10.0056
120.315	9.56297	120.378	10.0055
121.187	9.56152	121.25	10.0015
122.058	9.5603	122.122	9.99503
122.93	9.55889	122.995	9.9867
123.802	9.55857	123.867	9.97821
124.674	9.55477	124.739	9.97439
125.546	9.55441	125.612	9.95942
126.418	9.54867	126.484	9.94424
127.289	9.54452	127.356	9.92938
128.161	9.54259	128.228	9.90099
129.033	9.53775	129.101	9.557
129.905	9.52889	129.973	9.2816
130.777	9.50762	130.845	9.31116
131.649	9.69597	131.718	9.2958
132.521	9.90142	132.59	9.50728
133.392	9.97629	133.462	9.51253
134.264	9.9253	134.335	9.51281
135.136	9.93867	135.207	9.51162
136.008	9.9455	136.079	9.51077
136.88	9.95167	136.951	9.51252
137.752	9.95435	137.824	9.51308
138.623	9.95914	138.696	9.51396
139.495	9.96341	139.568	9.51499
140.367	9.97089	140.441	9.5146
141.239	9.97635	141.313	9.51635
142.111	9.9797	142.185	9.51687
142.983	9.98123	143.058	9.51707
143.855	9.98375	143.93	9.51687
144.726	9.98221	144.802	9.51765
145.598	9.98265	145.674	9.51707
146.47	9.98303	146.547	9.51675
147.342	9.98175	147.419	9.51743
148.214	9.97946	148.291	9.51666
149.086	9.97433	149.164	9.516
149.957	9.96838	150.036	9.51697
150.829	9.962	150.908	9.51489
151.701	9.95784	151.781	9.51539
152.573	9.94974	152.653	9.51598
153.445	9.94024	153.525	9.5127
154.317	9.93056	154.398	9.49348
155.189	9.70114	155.27	9.7127
156.06	9.31918	156.142	9.97273
156.932	9.23841	157.014	9.96242
157.804	9.48126	157.887	9.9677
158.676	9.4804	158.759	9.98722
159.548	9.48727	159.631	9.9879
160.42	9.49207	160.504	9.98637
161.291	9.49554	161.376	9.98857
162.163	9.49768	162.248	9.98815
163.035	9.50013	163.121	9.99481
163.907	9.50167	163.993	10.0001
164.779	9.50404	164.865	10.0031
165.651	9.50652	165.737	10.0021
166.522	9.50934	166.61	10.0031
167.394	9.51044	167.482	10.0027
168.266	9.51152	168.354	10.0005
169.138	9.51297	169.227	9.99494
170.01	9.51435	170.099	9.98779
170.882	9.51458	170.971	9.98111
171.754	9.51704	171.844	9.97285
172.625	9.51689	172.716	9.96401
173.497	9.51786	173.588	9.95692
174.369	9.51817	174.46	9.95003
175.241	9.51792	175.333	9.94843
176.113	9.51737	176.205	9.94469
176.985	9.51828	177.077	9.93068
177.856	9.51833	177.95	9.6852
178.728	9.51985	178.822	9.89149
179.6	9.51246	179.694	9.75589
180.472	9.70613	180.567	9.35718
181.344	9.96723	181.439	9.44587
182.216	9.94446	182.311	9.44142
183.088	9.92898	183.183	9.44863
183.959	9.95387	184.056	9.45548
184.831	9.97726	184.928	9.46282
185.703	9.99009	185.8	9.46579
186.575	9.99916	186.673	9.47073
187.447	10.0065	187.545	9.47434
188.319	10.0146	188.417	9.47651
189.19	10.0181	189.29	9.47875
190.062	10.0217	190.162	9.4795
190.934	10.0241	191.034	9.47962
191.806	10.026	191.907	9.47668
192.678	10.0277	192.779	9.47936
193.55	10.03	193.651	9.47812
194.422	10.0305	194.523	9.47684
195.293	10.0312	195.396	9.47441
196.165	10.0311	196.268	9.47176
197.037	10.0302	197.14	9.46988
197.909	10.0289	198.013	9.46539
198.781	10.023	198.885	9.46206
199.653	10.0138	199.757	9.4588
200.524	10.0035	200.63	9.45425
201.396	9.99403	201.502	9.45023
202.268	9.97838	202.374	9.44635
203.14	9.95476	203.246	9.44224
204.012	9.61358	204.119	9.48839
204.884	9.29592	204.991	9.51504
205.756	9.51005	205.863	9.33029
206.627	9.61858	206.736	9.67735
207.499	9.52288	207.608	9.95413
208.371	9.52695	208.48	9.9802
209.243	9.52919	209.353	10.003
210.115	9.53244	210.225	10.0151
210.987	9.53447	211.097	10.0205
211.858	9.53729	211.969	10.0239
212.73	9.53992	212.842	10.0301
213.602	9.54198	213.714	10.0279
214.474	9.54438	214.586	10.0297
215.346	9.54442	215.459	10.0294
216.218	9.54875	216.331	10.0304
217.09	9.54782	217.203	10.0232
217.961	9.54932	218.076	10.0232
218.833	9.55156	218.948	10.0208
219.705	9.55436	219.82	10.0187
220.577	9.55345	220.692	10.0136
221.449	9.55509	221.565	10.005
222.321	9.55716	222.437	9.99446
223.192	9.55789	223.309	9.98289
224.064	9.55908	224.182	9.97283
224.936	9.56169	225.054	9.96042
225.808	9.56125	225.926	9.95362
226.68	9.56327	226.799	9.94408
227.552	9.5638	227.671	9.59305
228.424	9.55765	228.543	9.27132
229.295	9.53612	229.416	9.57279
230.167	9.75656	230.288	9.29355
231.039	9.98916	231.16	9.43095
231.911	9.97047	232.032	9.47295
232.783	9.95392	232.905	9.48588
233.655	9.97311	233.777	9.49145
234.526	9.98899	234.649	9.4929
235.398	9.99453	235.522	9.49344
236.27	9.99961	236.394	9.49449
237.142	10.0039	237.266	9.49439
238.014	10.001	238.139	9.49459
238.886	10.0024	239.011	9.49457
239.758	9.99459	239.883	9.49378
240.629	9.99275	240.755	9.4934
241.501	9.99078	241.628	9.49245
242.373	9.99099	242.5	9.49195
243.245	9.9961	243.372	9.49007
244.117	10.0012	244.245	9.48957
244.989	10.0104	245.117	9.48711
245.86	10.0171	245.989	9.48514
246.732	10.021	246.862	9.48136
247.604	10.0181	247.734	9.48016
248.476	10.0093	248.606	9.4757
249.348	9.99944	249.478	9.4698
250.22	9.98603	250.351	9.46711
251.092	9.97502	251.223	9.46138
251.963	9.95717	252.095	9.45617
252.835	9.93693	252.968	9.52786
253.707	9.70631	253.84	9.24364
254.579	9.55079	254.712	9.27758
255.451	9.26634	255.585	9.67179
256.323	9.46082	256.457	9.67784
257.194	9.47315	257.329	9.99522
258.066	9.47586	258.201	10.0217
258.938	9.47823	259.074	10.035
259.81	9.47927	259.946	10.0494
260.682	9.48113	260.818	10.0571
261.554	9.48263	261.691	10.0618
262.425	9.48216	262.563	10.0646
263.297	9.48295	263.435	10.0666
264.169	9.48354	264.308	10.0697
265.041	9.48155	265.18	10.0733
265.913	9.48177	266.052	10.0756
266.785	9.48042	266.925	10.0762
267.657	9.47949	267.797	10.0771
268.528	9.4761	268.669	10.0745
269.4	9.47512	269.541	10.0704
270.272	9.47194	270.414	10.064
271.144	9.46834	271.286	10.0529
272.016	9.46595	272.158	10.0419
272.888	9.45661	273.031	10.03
273.759	9.45259	273.903	10.01
274.631	9.44696	274.775	9.98854
275.503	9.443	275.648	9.96681
276.375	9.43918	276.52	10.1509
277.247	9.43873	277.392	9.52172
278.119	9.43808	278.264	9.12385
278.991	9.54194	279.137	9.44307
279.862	9.69921	280.009	9.45031
280.734	9.89964	280.881	9.50636
281.606	9.89552	281.754	9.51952
282.478	9.90963	282.626	9.51817
283.35	9.9301	283.498	9.51882
284.222	9.94326	284.371	9.51428
285.093	9.95139	285.243	9.51208
285.965	9.95653	286.115	9.51
286.837	9.96201	286.987	9.50843
287.709	9.97066	287.86	9.50712
288.581	9.97579	288.732	9.50467
289.453	9.97947	289.604	9.5046
290.325	9.98336	290.477	9.5032
291.196	9.9863	291.349	9.50307
292.068	9.98865	292.221	9.50209
292.94	9.99216	293.094	9.50055
293.812	9.99128	293.966	9.49994
294.684	9.98926	294.838	9.49896
295.556	9.98676	295.71	9.49832
296.427	9.98135	296.583	9.49739
297.299	9.97769	297.455	9.49467
298.171	9.97465	298.327	9.49296
299.043	9.97578	299.2	9.49202
299.915	9.98109	300.072	9.49132
300.787	9.98169	300.944	9.49451
301.659	9.9689	301.817	9.49017
302.53	9.67569	302.689	10.0385
303.402	9.61641	303.561	10.2976
304.274	9.27895	304.434	9.94473
305.146	9.54342	305.306	9.6111
306.018	9.48944	306.178	9.94501
306.89	9.49476	307.05	9.96457
307.761	9.49755	307.923	9.9789
308.633	9.4981	308.795	9.98863
309.505	9.49938	309.667	9.99961
310.377	9.50032	310.54	10.0088
311.249	9.502	311.412	10.0152
312.121	9.50235	312.284	10.0213
312.993	9.50302	313.157	10.0319
313.864	9.50356	314.029	10.0358
314.736	9.5039	314.901	10.0332
315.608	9.50399	315.773	10.0314
316.48	9.5055	316.646	10.0277
317.352	9.50665	317.518	10.0229
318.224	9.50725	318.39	10.02
319.095	9.50746	319.263	10.0111
319.967	9.50784	320.135	10.004
320.839	9.50794	321.007	9.99512
321.711	9.50751	321.88	9.981
322.583	9.50787	322.752	9.96988
323.455	9.50926	323.624	9.95997
324.327	9.50916	324.496	9.95226
325.198	9.50953	325.369	9.94209
326.07	9.5106	326.241	9.66047
326.942	9.51237	327.113	9.5455
327.814	9.5003	327.986	9.32716
328.686	9.68228	328.858	9.56001
329.558	9.74468	329.73	9.57053
330.429	9.93176	330.603	9.5707
331.301	9.95418	331.475	9.5711
332.173	9.9747	332.347	9.57156
333.045	9.96282	333.219	9.57324
333.917	9.94919	334.092	9.57347
334.789	9.94742	334.964	9.57462
335.661	9.95034	335.836	9.57483
336.532	9.96001	336.709	9.57417
337.404	9.96415	337.581	9.57427
338.276	9.97151	338.453	9.57498
339.148	9.98389	339.326	9.57512
340.02	9.99016	340.198	9.57479
340.892	9.99376	341.07	9.5747
341.763	9.99735	341.943	9.57468
342.635	9.99992	342.815	9.57419
343.507	9.99835	343.687	9.57465
344.379	9.99826	344.559	9.57435
345.251	9.99598	345.432	9.57386
346.123	9.99265	346.304	9.57409
346.995	9.98731	347.176	9.57397
347.866	9.98293	348.049	9.57334
348.738	9.97847	348.921	9.57388
349.61	9.9748	349.793	9.57426
350.482	9.97711	350.666	9.5754
351.354	9.96863	351.538	9.57714
352.226	9.89878	352.41	9.57455
353.097	9.90866	353.282	9.57366
353.969	9.68202	354.155	9.73423
354.841	9.65927	355.027	9.96507
355.713	9.48935	355.899	9.98676
356.585	9.50252	356.772	10.0085
357.457	9.5025	357.644	10.0192
358.329	9.5024	358.516	10.0264
359.2	9.50287	359.389	10.0336
360.072	9.5023	360.261	10.0389
360.944	9.50269	361.133	10.0451
361.816	9.50181	362.005	10.0489
362.688	9.50154	362.878	10.0499
363.56	9.50023	363.75	10.0514
364.431	9.49992	364.622	10.0521
365.303	9.49871	365.495	10.0534
366.175	9.4981	366.367	10.054
367.047	9.49703	367.239	10.0522
367.919	9.49598	368.112	10.0468
368.791	9.49477	368.984	10.0392
369.662	9.4935	369.856	10.0329
370.534	9.49252	370.728	10.0261
371.406	9.49133	371.601	10.0176
372.278	9.49	372.473	10.0143
373.15	9.4865	373.345	10.0094
374.022	9.48353	374.218	9.99261
374.894	9.48095	375.09	9.96393
375.765	9.47376	375.962	9.52035
376.637	9.45873	376.835	9.42566
377.509	9.67299	377.707	9.52783
378.381	9.44245	378.579	9.54526
379.253	9.67057	379.452	9.55205
380.125	9.56944	380.324	9.55623
380.996	9.95188	381.196	9.56048
381.868	9.96047	382.068	9.56152
382.74	9.96095	382.941	9.56426
383.612	9.96652	383.813	9.56636
384.484	9.97083	384.685	9.56876
385.356	9.9796	385.558	9.56988
386.228	9.9873	386.43	9.57199
387.099	9.99598	387.302	9.57274
387.971	10.0035	388.175	9.57476
388.843	10.0085	389.047	9.57597
389.715	10.009	389.919	9.57755
390.587	10.0114	390.791	9.57997
391.459	10.0125	391.664	9.58149
392.33	10.0153	392.536	9.58377
393.202	10.0113	393.408	9.58518
394.074	10.009	394.281	9.58528
394.946	10.0058	395.153	9.58708
395.818	9.99737	396.025	9.58781
396.69	9.98903	396.898	9.58913
397.562	9.98316	397.77	9.59075
398.433	9.97698	398.642	9.59123
399.305	9.97012	399.514	9.59293
400.177	9.95419	400.387	9.59241
401.049	9.25838	401.259	9.59004
401.921	9.92385	402.131	9.57125
402.793	9.60836	403.004	9.76099
403.664	9.60878	403.876	9.76612
404.536	9.44218	404.748	10.0433
405.408	9.45128	405.621	10.0598
406.28	9.45646	406.493	10.0686
407.152	9.46164	407.365	10.0753
408.024	9.46683	408.237	10.0787
408.896	9.47009	409.11	10.0839
409.767	9.47522	409.982	10.0855
410.639	9.47901	410.854	10.0865
411.511	9.48137	411.727	10.0859
412.383	9.48357	412.599	10.0853
413.255	9.48475	413.471	10.0842
414.127	9.48585	414.344	10.0795
414.998	9.48779	415.216	10.0744
415.87	9.4887	416.088	10.0689
416.742	9.4899	416.961	10.0651
417.614	9.48969	417.833	10.0624
418.486	9.49021	418.705	10.0572
419.358	9.48945	419.577	10.052
420.23	9.4879	420.45	10.0508
421.101	9.48565	421.322	10.0458
421.973	9.48303
422.845	9.47603
423.717	9.47247
424.589	9.46245
425.461	9.45947
426.332	9.49907
427.204	9.53342
428.076	9.75724
428.948	9.96355
429.82	9.98566
430.692	10.0091
431.564	10.0246
432.435	10.035
433.307	10.0424
434.179	10.049
435.051	10.0541
435.923	10.0563
436.795	10.0598
437.666	10.0617
438.538	10.0631
439.41	10.0641
440.282	10.0677
441.154	10.0702
442.026	10.07
442.898	10.0691
443.769	10.0659
444.641	10.0559
445.513	10.0448
446.385	10.0335
447.257	10.019
448.129	9.99712
449	9.986
449.872	9.97238
450.744	9.96729
451.616	9.89886
452.488	9.42292
453.36	9.40787
454.232	9.72548
455.103	9.44198
455.975	9.45231
456.847	9.45893
457.719	9.46582
458.591	9.47231
459.463	9.48066
460.334	9.48435
461.206	9.48884
462.078	9.49132
462.95	9.49313
463.822	9.4945
464.694	9.49582
465.566	9.49716
466.437	9.49798
467.309	9.49914
468.181	9.50006
469.053	9.50029
469.925	9.50014
470.797	9.50057
471.668	9.50036
472.54	9.50134
473.412	9.50232
474.284	9.50015
475.156	9.50441
476.028	9.33278
476.899	9.3579
477.771	9.60763
478.643	9.31041
479.515	10.0278
480.387	10.0414
481.259	10.0483
482.131	10.0536
483.002	10.0623
483.874	10.0741
484.746	10.0829
485.618	10.0886
486.49	10.0937
487.362	10.0959
488.233	10.0969
489.105	10.0979
489.977	10.0969
490.849	10.0986
491.721	10.1005
492.593	10.0981
493.465	10.0939
494.336	10.0893
495.208	10.0765
496.08	10.0623
496.952	10.0499
497.824	10.0373
498.696	10.0282
499.567	10.0124
500.439	10.019
501.311	9.47342
502.183	9.69864
503.055	9.38741
503.927	9.44163
504.799	9.53339
505.67	9.54091
506.542	9.54434
507.414	9.54854
508.286	9.55227
509.158	9.55117
510.03	9.55221
510.901	9.55169
511.773	9.5527
512.645	9.55502
513.517	9.55099
514.389	9.55043
515.261	9.54808
516.133	9.54889
517.004	9.55026
517.876	9.55005
518.748	9.54925
519.62	9.54995
520.492	9.54777
521.364	9.54411
522.235	9.53881
523.107	9.53721
523.979	9.52787
524.851	9.35773
525.723	9.08201
526.595	9.41617
527.467	10.0799
528.338	9.76397
529.21	10.0691
530.082	10.0841
530.954	10.0994
531.826	10.1088
532.698	10.1205
533.569	10.1312
534.441	10.1378
535.313	10.1426
536.185	10.1479
537.057	10.1499
537.929	10.1552
538.801	10.1551
539.672	10.1521
540.544	10.15
541.416	10.1462
542.288	10.1404
543.16	10.1379
544.032	10.1335
544.903	10.1257
545.775	10.1177
546.647	10.1063
547.519	10.0909
548.391	10.0625
549.263	9.98107
550.135	10.3539
551.006	9.49519
551.878	9.40689
552.75	9.38861
553.622	9.36205
554.494	9.52737
555.366	9.60043
556.237	9.53799
557.109	9.5435
557.981	9.5443
558.853	9.54436
559.725	9.54466
560.597	9.54639
561.469	9.54488
562.34	9.54373
563.212	9.54133
564.084	9.54025

## Sheet: Supplementary Figure 8f
Horizontal		Vertical
Distance (µm)	Height (µm)	Distance (µm)	Height (µm)
0	9.60108	0	9.47411
0.871846	9.60471	0.872302	9.47179
1.74369	9.60572	1.7446	9.47024
2.61554	9.60554	2.61691	9.47076
3.48738	9.60537	3.48921	9.46735
4.35923	9.6061	4.36151	9.46629
5.23107	9.6035	5.23381	9.46454
6.10292	9.602	6.10612	9.46319
6.97476	9.60123	6.97842	9.46743
7.84661	9.59853	7.85072	9.47277
8.71846	9.59514	8.72302	9.47121
9.5903	9.59313	9.59533	9.47316
10.4621	9.58968	10.4676	9.47405
11.334	9.58619	11.3399	9.47697
12.2058	9.58278	12.2122	9.47686
13.0777	9.58015	13.0845	9.47639
13.9495	9.5773	13.9568	9.47755
14.8214	9.57363	14.8291	9.47976
15.6932	9.57168	15.7014	9.47956
16.5651	9.56998	16.5737	9.48216
17.4369	9.56838	17.446	9.48211
18.3088	9.56642	18.3183	9.48284
19.1806	9.56601	19.1907	9.48211
20.0524	9.56417	20.063	9.48201
20.9243	9.56285	20.9353	9.48196
21.7961	9.56149	21.8076	9.4832
22.668	9.56024	22.6799	9.48233
23.5398	9.55912	23.5522	9.48252
24.4117	9.55746	24.4245	9.48232
25.2835	9.55608	25.2968	9.48137
26.1554	9.55528	26.1691	9.4804
27.0272	9.55405	27.0414	9.47906
27.8991	9.55302	27.9137	9.47829
28.7709	9.55226	28.786	9.48041
29.6427	9.5506	29.6583	9.48073
30.5146	9.54978	30.5306	9.47999
31.3864	9.54865	31.4029	9.47952
32.2583	9.55014	32.2752	9.47813
33.1301	9.5484	33.1475	9.47846
34.002	9.54775	34.0198	9.47721
34.8738	9.5458	34.8921	9.47755
35.7457	9.54559	35.7644	9.47689
36.6175	9.54268	36.6367	9.47737
37.4894	9.54145	37.509	9.47618
38.3612	9.5391	38.3813	9.47655
39.233	9.53859	39.2536	9.47417
40.1049	9.53674	40.1259	9.47524
40.9767	9.5341	40.9982	9.47231
41.8486	9.53257	41.8705	9.47232
42.7204	9.53104	42.7428	9.47306
43.5923	9.53002	43.6151	9.47106
44.4641	9.52682	44.4874	9.46993
45.336	9.52274	45.3597	9.46969
46.2078	9.52093	46.232	9.46743
47.0797	9.51956	47.1043	9.46606
47.9515	9.51963	47.9766	9.46454
48.8233	9.51824	48.8489	9.46344
49.6952	9.51652	49.7212	9.46066
50.567	9.51699	50.5935	9.46027
51.4389	9.51656	51.4658	9.45862
52.3107	9.51433	52.3381	9.45706
53.1826	9.51484	53.2104	9.45592
54.0544	9.51277	54.0827	9.453
54.9263	9.51271	54.955	9.45308
55.7981	9.5103	55.8273	9.45187
56.67	9.51074	56.6997	9.45214
57.5418	9.50886	57.572	9.45286
58.4136	9.5083	58.4443	9.45255
59.2855	9.50719	59.3166	9.45402
60.1573	9.5049	60.1889	9.45195
61.0292	9.50544	61.0612	9.45097
61.901	9.50459	61.9335	9.45049
62.7729	9.50379	62.8058	9.44769
63.6447	9.50375	63.6781	9.45228
64.5166	9.50403	64.5504	9.4536
65.3884	9.50395	65.4227	9.45601
66.2603	9.50256	66.295	9.45755
67.1321	9.50159	67.1673	9.45917
68.0039	9.50072	68.0396	9.46153
68.8758	9.49952	68.9119	9.46495
69.7476	9.49866	69.7842	9.46664
70.6195	9.49814	70.6565	9.46883
71.4913	9.49731	71.5288	9.46972
72.3632	9.49599	72.4011	9.46892
73.235	9.49444	73.2734	9.47465
74.1069	9.49325	74.1457	9.47484
74.9787	9.49265	75.018	9.47905
75.8506	9.49243	75.8903	9.48066
76.7224	9.49041	76.7626	9.48186
77.5943	9.48617	77.6349	9.48369
78.4661	9.48297	78.5072	9.48484
79.3379	9.48047	79.3795	9.48588
80.2098	9.48676	80.2518	9.48714
81.0816	9.48932	81.1241	9.48765
81.9535	9.4899	81.9964	9.48816
82.8253	9.49073	82.8687	9.48842
83.6972	9.49207	83.741	9.48921
84.569	9.49489	84.6133	9.48998
85.4409	9.49695	85.4856	9.49026
86.3127	9.50042	86.3579	9.49105
87.1846	9.50281	87.2302	9.49061
88.0564	9.50546	88.1025	9.49114
88.9282	9.51053	88.9748	9.49162
89.8001	9.51519	89.8471	9.49214
90.6719	9.51952	90.7194	9.49169
91.5438	9.52356	91.5917	9.493
92.4156	9.5281	92.464	9.49263
93.2875	9.5325	93.3363	9.49272
94.1593	9.53545	94.2087	9.49255
95.0312	9.5391	95.081	9.49307
95.903	9.54394	95.9533	9.4921
96.7749	9.54784	96.8256	9.49213
97.6467	9.551	97.6979	9.49258
98.5185	9.55267	98.5702	9.49218
99.3904	9.55484	99.4425	9.49216
100.262	9.55628	100.315	9.49261
101.134	9.55768	101.187	9.49192
102.006	9.55789	102.059	9.49155
102.878	9.55894	102.932	9.49196
103.75	9.5594	103.804	9.49166
104.621	9.56033	104.676	9.49171
105.493	9.56055	105.549	9.49157
106.365	9.56034	106.421	9.492
107.237	9.5604	107.293	9.4917
108.109	9.5607	108.165	9.49228
108.981	9.56085	109.038	9.49253
109.853	9.5607	109.91	9.49238
110.724	9.55987	110.782	9.49258
111.596	9.55937	111.655	9.4935
112.468	9.55914	112.527	9.49418
113.34	9.55851	113.399	9.49473
114.212	9.55784	114.272	9.49502
115.084	9.554	115.144	9.49642
115.955	9.55634	116.016	9.49729
116.827	9.55363	116.889	9.49826
117.699	9.55213	117.761	9.49964
118.571	9.54571	118.633	9.50042
119.443	9.54403	119.505	9.50229
120.315	9.54141	120.378	9.50493
121.187	9.53868	121.25	9.50677
122.058	9.5336	122.122	9.50707
122.93	9.53001	122.995	9.50863
123.802	9.52681	123.867	9.51018
124.674	9.52287	124.739	9.51087
125.546	9.52002	125.612	9.51327
126.418	9.51766	126.484	9.51355
127.289	9.5153	127.356	9.51533
128.161	9.51318	128.228	9.51614
129.033	9.51128	129.101	9.51618
129.905	9.50995	129.973	9.51544
130.777	9.509	130.845	9.51574
131.649	9.5079	131.718	9.51591
132.521	9.50635	132.59	9.5153
133.392	9.50629	133.462	9.51346
134.264	9.50504	134.335	9.51194
135.136	9.50353	135.207	9.50894
136.008	9.50462	136.079	9.51117
136.88	9.50477	136.951	9.51296
137.752	9.50543	137.824	9.51204
138.623	9.50663	138.696	9.51214
139.495	9.50825	139.568	9.51154
140.367	9.50863	140.441	9.51069
141.239	9.51119	141.313	9.51013
142.111	9.5125	142.185	9.50832
142.983	9.51533	143.058	9.50628
143.855	9.51749	143.93	9.50572
144.726	9.51965	144.802	9.50391
145.598	9.52239	145.674	9.50306
146.47	9.52429	146.547	9.50107
147.342	9.52739	147.419	9.50015
148.214	9.52859	148.291	9.49986
149.086	9.52799	149.164	9.49844
149.957	9.5293	150.036	9.49746
150.829	9.52934	150.908	9.49634
151.701	9.5296	151.781	9.49569
152.573	9.53139	152.653	9.49399
153.445	9.5297	153.525	9.49267
154.317	9.52939	154.398	9.49099
155.189	9.53108	155.27	9.49031
156.06	9.52826	156.142	9.48901
156.932	9.53157	157.014	9.48762
157.804	9.53149	157.887	9.48651
158.676	9.53356	158.759	9.48437
159.548	9.5342	159.631	9.48276
160.42	9.53656	160.504	9.483
161.291	9.53828	161.376	9.48078
162.163	9.53834	162.248	9.47891
163.035	9.54036	163.121	9.47988
163.907	9.54246	163.993	9.48
164.779	9.54304	164.865	9.47836
165.651	9.54393	165.737	9.47836
166.522	9.54355	166.61	9.47772
167.394	9.54559	167.482	9.4771
168.266	9.54646	168.354	9.47618
169.138	9.54814	169.227	9.47761
170.01	9.54867	170.099	9.4781
170.882	9.55008	170.971	9.47871
171.754	9.55102	171.844	9.47812
172.625	9.55312	172.716	9.47969
173.497	9.55371	173.588	9.47896
174.369	9.5558	174.46	9.47961
175.241	9.55654	175.333	9.47835
176.113	9.5585	176.205	9.4816
176.985	9.55925	177.077	9.48214
177.856	9.56083	177.95	9.48335
178.728	9.56253	178.822	9.48379
179.6	9.56402	179.694	9.48419
180.472	9.56572	180.567	9.48467
181.344	9.56717	181.439	9.48441
182.216	9.56859	182.311	9.48634
183.088	9.56954	183.183	9.48675
183.959	9.57101	184.056	9.48766
184.831	9.57258	184.928	9.48779
185.703	9.57408	185.8	9.48797
186.575	9.57647	186.673	9.48781
187.447	9.57871	187.545	9.48882
188.319	9.58174	188.417	9.48845
189.19	9.58306	189.29	9.48804
190.062	9.58264	190.162	9.48858
190.934	9.58486	191.034	9.48804
191.806	9.58492	191.907	9.4887
192.678	9.58493	192.779	9.48752
193.55	9.58285	193.651	9.48689
194.422	9.58193	194.523	9.48693
195.293	9.57966	195.396	9.48715
196.165	9.57691	196.268	9.4864
197.037	9.57509	197.14	9.48574
197.909	9.57264	198.013	9.4853
198.781	9.57046	198.885	9.48534
199.653	9.5681	199.757	9.48361
200.524	9.56576	200.63	9.48463
201.396	9.56209	201.502	9.48356
202.268	9.55769	202.374	9.48323
203.14	9.55543	203.246	9.4815
204.012	9.55274	204.119	9.48224
204.884	9.55015	204.991	9.48261
205.756	9.54523	205.863	9.48261
206.627	9.54273	206.736	9.48306
207.499	9.53979	207.608	9.48151
208.371	9.53586	208.48	9.48291
209.243	9.53295	209.353	9.48359
210.115	9.5303	210.225	9.48341
210.987	9.52795	211.097	9.48556
211.858	9.52335	211.969	9.48517
212.73	9.52079	212.842	9.48792
213.602	9.51869	213.714	9.49
214.474	9.51552	214.586	9.49108
215.346	9.51294	215.459	9.49251
216.218	9.5107	216.331	9.49437
217.09	9.50837	217.203	9.496
217.961	9.50615	218.076	9.49702
218.833	9.50382	218.948	9.49899
219.705	9.50228	219.82	9.50025
220.577	9.50078	220.692	9.50217
221.449	9.49972	221.565	9.50434
222.321	9.49853	222.437	9.50609
223.192	9.49705	223.309	9.50879
224.064	9.49549	224.182	9.50999
224.936	9.49498	225.054	9.51069
225.808	9.49324	225.926	9.51341
226.68	9.49119	226.799	9.51455
227.552	9.49007	227.671	9.5153
228.424	9.48868	228.543	9.51481
229.295	9.48751	229.416	9.51666
230.167	9.48533	230.288	9.51657
231.039	9.48141	231.16	9.5155
231.911	9.48209	232.032	9.51584
232.783	9.48073	232.905	9.51528
233.655	9.47939	233.777	9.51544
234.526	9.47715	234.649	9.51408
235.398	9.47685	235.522	9.51413
236.27	9.47504	236.394	9.51182
237.142	9.475	237.266	9.51195
238.014	9.47477	238.139	9.50961
238.886	9.47365	239.011	9.50973
239.758	9.47401	239.883	9.50788
240.629	9.4745	240.755	9.50703
241.501	9.47401	241.628	9.50665
242.373	9.47514	242.5	9.50549
243.245	9.47641	243.372	9.50378
244.117	9.47706	244.245	9.50348
244.989	9.4791	245.117	9.50307
245.86	9.48131	245.989	9.50286
246.732	9.48367	246.862	9.50228
247.604	9.48481	247.734	9.50217
248.476	9.48704	248.606	9.50203
249.348	9.49021	249.478	9.502
250.22	9.49118	250.351	9.5023
251.092	9.49276	251.223	9.50347
251.963	9.49346	252.095	9.50694
252.835	9.49542	252.968	9.508
253.707	9.49688	253.84	9.51036
254.579	9.49785	254.712	9.51071
255.451	9.49953	255.585	9.51153
256.323	9.50012	256.457	9.51388
257.194	9.50037	257.329	9.51399
258.066	9.50202	258.201	9.51549
258.938	9.50271	259.074	9.51458
259.81	9.50377	259.946	9.51575
260.682	9.5042	260.818	9.51631
261.554	9.50523	261.691	9.51617
262.425	9.50655	262.563	9.51854
263.297	9.50664	263.435	9.51776
264.169	9.50757	264.308	9.51889
265.041	9.50908	265.18	9.51971
265.913	9.50937	266.052	9.52062
266.785	9.50916	266.925	9.52069
267.657	9.50948	267.797	9.52388
268.528	9.50973	268.669	9.52548
269.4	9.51037	269.541	9.5243
270.272	9.50975	270.414	9.52458
271.144	9.51066	271.286	9.5255
272.016	9.51023	272.158	9.52558
272.888	9.51072	273.031	9.52569
273.759	9.51016	273.903	9.5261
274.631	9.51114	274.775	9.52545
275.503	9.51123	275.648	9.52591
276.375	9.51085	276.52	9.52554
277.247	9.51129	277.392	9.52654
278.119	9.51202	278.264	9.52544
278.991	9.51223	279.137	9.52614
279.862	9.51334	280.009	9.526
280.734	9.51353	280.881	9.52498
281.606	9.51587	281.754	9.52515
282.478	9.51571	282.626	9.52641
283.35	9.51827	283.498	9.52695
284.222	9.51758	284.371	9.52751
285.093	9.52016	285.243	9.52813
285.965	9.52086	286.115	9.52804
286.837	9.52538	286.987	9.52935
287.709	9.5244	287.86	9.52921
288.581	9.52578	288.732	9.53005
289.453	9.52667	289.604	9.5312
290.325	9.52933	290.477	9.53248
291.196	9.53231	291.349	9.53031
292.068	9.53045	292.221	9.5311
292.94	9.52959	293.094	9.53248
293.812	9.53221	293.966	9.53321
294.684	9.52924	294.838	9.53277
295.556	9.52976	295.71	9.53438
296.427	9.52632	296.583	9.53405
297.299	9.52824	297.455	9.53454
298.171	9.52296	298.327	9.53757
299.043	9.52285	299.2	9.5356
299.915	9.52002	300.072	9.53592
300.787	9.51867	300.944	9.53825
301.659	9.5174	301.817	9.5389
302.53	9.51522	302.689	9.54003
303.402	9.51357	303.561	9.53844
304.274	9.51174	304.434	9.53944
305.146	9.50991	305.306	9.54228
306.018	9.50894	306.178	9.53965
306.89	9.50744	307.05	9.53737
307.761	9.50679	307.923	9.54786
308.633	9.50473	308.795	9.56112
309.505	9.50384	309.667	9.56742
310.377	9.50273	310.54	9.57563
311.249	9.50284	311.412	9.58556
312.121	9.50171	312.284	9.59377
312.993	9.50145	313.157	9.59996
313.864	9.50048	314.029	9.60685
314.736	9.50019	314.901	9.6122
315.608	9.49959	315.773	9.61847
316.48	9.49928	316.646	9.62383
317.352	9.49905	317.518	9.62765
318.224	9.49831	318.39	9.63236
319.095	9.49789	319.263	9.63472
319.967	9.49812	320.135	9.63814
320.839	9.49749	321.007	9.6397
321.711	9.49729	321.88	9.64312
322.583	9.49715	322.752	9.64364
323.455	9.49686	323.624	9.64542
324.327	9.49678	324.496	9.64578
325.198	9.49621	325.369	9.64919
326.07	9.49632	326.241	9.64911
326.942	9.49673	327.113	9.64999
327.814	9.49613	327.986	9.64927
328.686	9.49635	328.858	9.65034
329.558	9.49622	329.73	9.64951
330.429	9.49613	330.603	9.64864
331.301	9.49561	331.475	9.64822
332.173	9.4962	332.347	9.64714
333.045	9.4956	333.219	9.64511
333.917	9.49545	334.092	9.644
334.789	9.49497	334.964	9.64126
335.661	9.49513	335.836	9.63947
336.532	9.49455	336.709	9.63785
337.404	9.49461	337.581	9.63594
338.276	9.49437	338.453	9.63409
339.148	9.4939	339.326	9.63197
340.02	9.49399	340.198	9.62889
340.892	9.49424	341.07	9.62695
341.763	9.49447	341.943	9.62548
342.635	9.49461	342.815	9.62288
343.507	9.49392	343.687	9.62106
344.379	9.49443	344.559	9.61693
345.251	9.49466	345.432	9.61375
346.123	9.49415	346.304	9.61047
346.995	9.49509	347.176	9.60839
347.866	9.49385	348.049	9.60636
348.738	9.49405	348.921	9.60218
349.61	9.49384	349.793	9.60026
350.482	9.49315	350.666	9.59463
351.354	9.49333	351.538	9.59251
352.226	9.49339	352.41	9.59053
353.097	9.49277	353.282	9.587
353.969	9.49264	354.155	9.58393
354.841	9.49192	355.027	9.58175
355.713	9.49116	355.899	9.5788
356.585	9.49099	356.772	9.57667
357.457	9.4894	357.644	9.57491
358.329	9.48862	358.516	9.57337
359.2	9.48738	359.389	9.5724
360.072	9.48673	360.261	9.57123
360.944	9.48537	361.133	9.56943
361.816	9.48364	362.005	9.57028
362.688	9.48283	362.878	9.56869
363.56	9.48091	363.75	9.56798
364.431	9.47937	364.622	9.5682
365.303	9.47786	365.495	9.56807
366.175	9.47638	366.367	9.56815
367.047	9.47485	367.239	9.5676
367.919	9.4726	368.112	9.56731
368.791	9.46988	368.984	9.56714
369.662	9.46973	369.856	9.56701
370.534	9.46423	370.728	9.56629
371.406	9.46749	371.601	9.56646
372.278	9.46561	372.473	9.56699
373.15	9.46719	373.345	9.56604
374.022	9.46613	374.218	9.56632
374.894	9.47099	375.09	9.56593
375.765	9.46801	375.962	9.56624
376.637	9.46762	376.835	9.56624
377.509	9.46734	377.707	9.56539
378.381	9.46767	378.579	9.56502
379.253	9.46816	379.452	9.55646
380.125	9.46923	380.324	9.54787
380.996	9.47059	381.196	9.56159
381.868	9.47165	382.068	9.56684
382.74	9.47483	382.941	9.56805
383.612	9.47389	383.813	9.57043
384.484	9.4756	384.685	9.57135
385.356	9.47891	385.558	9.57324
386.228	9.4797	386.43	9.57391
387.099	9.48293	387.302	9.57504
387.971	9.48371	388.175	9.57634
388.843	9.486	389.047	9.57677
389.715	9.48674	389.919	9.5782
390.587	9.48909	390.791	9.57917
391.459	9.49073	391.664	9.58012
392.33	9.49214	392.536	9.5805
393.202	9.49323	393.408	9.58129
394.074	9.49405	394.281	9.58163
394.946	9.49586	395.153	9.58162
395.818	9.49717	396.025	9.58378
396.69	9.49741	396.898	9.58343
397.562	9.49841	397.77	9.58457
398.433	9.49954	398.642	9.58523
399.305	9.49971	399.514	9.58542
400.177	9.50031	400.387	9.58578
401.049	9.501	401.259	9.58642
401.921	9.5012	402.131	9.58725
402.793	9.5017	403.004	9.58713
403.664	9.50197	403.876	9.58795
404.536	9.50164	404.748	9.58815
405.408	9.50221	405.621	9.58803
406.28	9.50296	406.493	9.58866
407.152	9.50245	407.365	9.58842
408.024	9.50232	408.237	9.58928
408.896	9.50245	409.11	9.58897
409.767	9.50259	409.982	9.58949
410.639	9.50251	410.854	9.58845
411.511	9.50262	411.727	9.58956
412.383	9.50304	412.599	9.58964
413.255	9.50231	413.471	9.58869
414.127	9.50209	414.344	9.58837
414.998	9.50213	415.216	9.5886
415.87	9.50173	416.088	9.58497
416.742	9.50156	416.961	9.58915
417.614	9.50103	417.833	9.59311
418.486	9.50042	418.705	9.59552
419.358	9.49999	419.577	9.59907
420.23	9.49825	420.45	9.60368
421.101	9.49535	421.322	9.60664
421.973	9.49477
422.845	9.49686
423.717	9.50006
424.589	9.50043
425.461	9.5015
426.332	9.50194
427.204	9.50289
428.076	9.50315
428.948	9.50359
429.82	9.50416
430.692	9.50431
431.564	9.50622
432.435	9.50628
433.307	9.50663
434.179	9.50769
435.051	9.50766
435.923	9.50815
436.795	9.50899
437.666	9.5088
438.538	9.50842
439.41	9.50816
440.282	9.50727
441.154	9.50765
442.026	9.50618
442.898	9.5056
443.769	9.50476
444.641	9.50536
445.513	9.50513
446.385	9.5045
447.257	9.5046
448.129	9.50343
449	9.50357
449.872	9.50415
450.744	9.50276
451.616	9.50252
452.488	9.50165
453.36	9.50134
454.232	9.50136
455.103	9.50044
455.975	9.5006
456.847	9.49972
457.719	9.49941
458.591	9.49998
459.463	9.49902
460.334	9.49882
461.206	9.49806
462.078	9.49739
462.95	9.49651
463.822	9.49677
464.694	9.49571
465.566	9.49476
466.437	9.49468
467.309	9.4927
468.181	9.4922
469.053	9.49169
469.925	9.49089
470.797	9.4891
471.668	9.48816
472.54	9.48688
473.412	9.48479
474.284	9.48407
475.156	9.48177
476.028	9.48078
476.899	9.47819
477.771	9.47753
478.643	9.47524
479.515	9.47306
480.387	9.47184
481.259	9.4717
482.131	9.46911
483.002	9.46932
483.874	9.46859
484.746	9.46917
485.618	9.47018
486.49	9.47117
487.362	9.47345
488.233	9.47545
489.105	9.47861
489.977	9.481
490.849	9.48234
491.721	9.4853
492.593	9.48718
493.465	9.48833
494.336	9.48967
495.208	9.49051
496.08	9.49052
496.952	9.49114
497.824	9.49193
498.696	9.49161
499.567	9.49184
500.439	9.49217
501.311	9.49264
502.183	9.49259
503.055	9.49285
503.927	9.49286
504.799	9.49342
505.67	9.49372
506.542	9.49392
507.414	9.49442
508.286	9.49466
509.158	9.49482
510.03	9.49538
510.901	9.49548
511.773	9.49559
512.645	9.49601
513.517	9.49664
514.389	9.49691
515.261	9.49714
516.133	9.49705
517.004	9.4974
517.876	9.49672
518.748	9.49742
519.62	9.49642
520.492	9.49701
521.364	9.49629
522.235	9.49646
523.107	9.49614
523.979	9.49526
524.851	9.49576
525.723	9.49456
526.595	9.49482
527.467	9.49465
528.338	9.49474
529.21	9.49435
530.082	9.49537
530.954	9.49518
531.826	9.49548
532.698	9.49682
533.569	9.49759
534.441	9.49824
535.313	9.49925
536.185	9.5003
537.057	9.50166
537.929	9.50348
538.801	9.50482
539.672	9.50809
540.544	9.51261
541.416	9.51534
542.288	9.5193
543.16	9.5243
544.032	9.52796
544.903	9.52921
545.775	9.53295
546.647	9.53445
547.519	9.53906
548.391	9.5427
549.263	9.54461
550.135	9.54366
551.006	9.54422
551.878	9.54723
552.75	9.55103
553.622	9.54912
554.494	9.54944
555.366	9.55066
556.237	9.55152
557.109	9.55207
557.981	9.55266
558.853	9.55358
559.725	9.55422
560.597	9.55501
561.469	9.55545
562.34	9.55608
563.212	9.5566
564.084	9.55735

[truncated: 1 more sheets: Supplementary Figure 9]
